# Supplementary material for: Autoantibodies May Predict Immune-Related Toxicity: Results from a Phase I Study of Intralesional Bacillus Calmette–Guérin followed by Ipilimumab in Patients with Advanced Metastatic Melanoma
Source: Front Immunol. 2018 Mar 2;9:411. doi: 10.3389/fimmu.2018.00411 (PMC5840202; doi:10.3389/fimmu.2018.00411)
Supplement: Supplementary file 1 [file table_1.xlsx]

## Sheet: Sheet1
Entry	Entry name	Gene names	Pathway	Protein-type(Cell surface classified based on Bausch-Flick et al., 2015)	Gene ontology (GO)	Protein families
P62258	1433E_HUMAN	YWHAE			axon [GO:0030424]; cytoplasmic vesicle membrane [GO:0030659]; cytosol [GO:0005829]; extracellular exosome [GO:0070062]; focal adhesion [GO:0005925]; kinesin complex [GO:0005871]; melanosome [GO:0042470]; membrane [GO:0016020]; mitochondrion [GO:0005739]; enzyme binding [GO:0019899]; histone deacetylase binding [GO:0042826]; ion channel binding [GO:0044325]; MHC class II protein complex binding [G…	14-3-3 family			Bausch-Fluck D, Hofmann A, Bock T, Frei AP, Cerciello F, Jacobs A, et al. (2015) A Mass Spectrometric-Derived Cell Surface Protein Atlas. PLoS ONE 10(4): e0121314. doi:10.1371/journal.pone.0121314
P61981	1433G_HUMAN	YWHAG			cytoplasmic vesicle membrane [GO:0030659]; cytosol [GO:0005829]; extracellular exosome [GO:0070062]; focal adhesion [GO:0005925]; membrane [GO:0016020]; insulin-like growth factor receptor binding [GO:0005159]; poly(A) RNA binding [GO:0044822]; protein kinase C binding [GO:0005080]; protein kinase C inhibitor activity [GO:0008426]; apoptotic process [GO:0006915]; G2/M transition of mitotic cell c…	14-3-3 family
P31947	1433S_HUMAN	SFN HME1			cytoplasm [GO:0005737]; cytoplasmic vesicle membrane [GO:0030659]; cytosol [GO:0005829]; extracellular exosome [GO:0070062]; extracellular space [GO:0005615]; nucleus [GO:0005634]; protein kinase C inhibitor activity [GO:0008426]; apoptotic process [GO:0006915]; establishment of skin barrier [GO:0061436]; gene expression [GO:0010467]; intrinsic apoptotic signaling pathway [GO:0097193]; intrinsic …	14-3-3 family
Q15172	2A5A_HUMAN	PPP2R5A			chromosome, centromeric region [GO:0000775]; cytoplasm [GO:0005737]; M band [GO:0031430]; nucleus [GO:0005634]; protein phosphatase type 2A complex [GO:0000159]; Z disc [GO:0030018]; kinase binding [GO:0019900]; protein phosphatase type 2A regulator activity [GO:0008601]; negative regulation of establishment of protein localization to plasma membrane [GO:0090005]; negative regulation of lipid kin…	Phosphatase 2A regulatory subunit B56 family
Q13362	2A5G_HUMAN	PPP2R5C KIAA0044			chromosome, centromeric region [GO:0000775]; nucleus [GO:0005634]; protein phosphatase type 2A complex [GO:0000159]; protein phosphatase type 2A regulator activity [GO:0008601]; DNA damage response, signal transduction by p53 class mediator resulting in cell cycle arrest [GO:0006977]; intrinsic apoptotic signaling pathway in response to DNA damage by p53 class mediator [GO:0042771]; negative regu…	Phosphatase 2A regulatory subunit B56 family
P30153	2AAA_HUMAN	PPP2R1A			chromosome, centromeric region [GO:0000775]; cytosol [GO:0005829]; extracellular exosome [GO:0070062]; membrane [GO:0016020]; microtubule cytoskeleton [GO:0015630]; mitochondrion [GO:0005739]; nucleus [GO:0005634]; protein phosphatase type 2A complex [GO:0000159]; antigen binding [GO:0003823]; protein heterodimerization activity [GO:0046982]; protein phosphatase type 2A regulator activity [GO:000…	Phosphatase 2A regulatory subunit A family
P30154	2AAB_HUMAN	PPP2R1B			extracellular exosome [GO:0070062]; membrane raft [GO:0045121]; apoptotic process involved in morphogenesis [GO:0060561]; positive regulation of extrinsic apoptotic signaling pathway in absence of ligand [GO:2001241]	Phosphatase 2A regulatory subunit A family
Q00005	2ABB_HUMAN	PPP2R2B			cytoskeleton [GO:0005856]; mitochondrial outer membrane [GO:0005741]; mitochondrion [GO:0005739]; protein phosphatase type 2A complex [GO:0000159]; protein phosphatase type 2A regulator activity [GO:0008601]; apoptotic process [GO:0006915]; regulation of protein phosphatase type 2A activity [GO:0034047]; signal transduction [GO:0007165]	Phosphatase 2A regulatory subunit B family
Q9Y2T4	2ABG_HUMAN	PPP2R2C			protein phosphatase type 2A complex [GO:0000159]; protein phosphatase type 2A regulator activity [GO:0008601]; regulation of protein phosphatase type 2A activity [GO:0034047]; signal transduction [GO:0007165]	Phosphatase 2A regulatory subunit B family
Q13541	4EBP1_HUMAN	EIF4EBP1			cytoplasm [GO:0005737]; cytosol [GO:0005829]; nucleoplasm [GO:0005654]; protein complex [GO:0043234]; eukaryotic initiation factor 4E binding [GO:0008190]; translation repressor activity [GO:0030371]; cellular protein metabolic process [GO:0044267]; G1/S transition of mitotic cell cycle [GO:0000082]; gene expression [GO:0010467]; insulin receptor signaling pathway [GO:0008286]; IRES-dependent tra…	EIF4E-binding protein family
P28221	5HT1D_HUMAN	HTR1D HTR1DA HTRL		Cellsurface proteins	integral component of plasma membrane [GO:0005887]; plasma membrane [GO:0005886]; serotonin binding [GO:0051378]; serotonin receptor activity [GO:0004993]; adenylate cyclase-inhibiting G-protein coupled receptor signaling pathway [GO:0007193]; G-protein coupled receptor signaling pathway, coupled to cyclic nucleotide second messenger [GO:0007187]; intestine smooth muscle contraction [GO:0014827];…	G-protein coupled receptor 1 family
P41595	5HT2B_HUMAN	HTR2B		Cellsurface proteins	cell junction [GO:0030054]; cytoplasm [GO:0005737]; integral component of plasma membrane [GO:0005887]; neuron projection [GO:0043005]; plasma membrane [GO:0005886]; synapse [GO:0045202]; drug binding [GO:0008144]; G-protein alpha-subunit binding [GO:0001965]; GTPase activator activity [GO:0005096]; serotonin binding [GO:0051378]; serotonin receptor activity [GO:0004993]; activation of phospholip…	G-protein coupled receptor 1 family
P04217	A1BG_HUMAN	A1BG			blood microparticle [GO:0072562]; extracellular exosome [GO:0070062]; extracellular region [GO:0005576]; extracellular space [GO:0005615]
P08697	A2AP_HUMAN	SERPINF2 AAP PLI			blood microparticle [GO:0072562]; cell surface [GO:0009986]; extracellular exosome [GO:0070062]; extracellular region [GO:0005576]; extracellular space [GO:0005615]; fibrinogen complex [GO:0005577]; platelet alpha granule lumen [GO:0031093]; endopeptidase inhibitor activity [GO:0004866]; protease binding [GO:0002020]; protein homodimerization activity [GO:0042803]; serine-type endopeptidase inhib…	Serpin family
P05067	A4_HUMAN	APP A4 AD1			apical part of cell [GO:0045177]; axon [GO:0030424]; cell surface [GO:0009986]; cell-cell junction [GO:0005911]; ciliary rootlet [GO:0035253]; coated pit [GO:0005905]; cytoplasm [GO:0005737]; cytosol [GO:0005829]; dendritic shaft [GO:0043198]; dendritic spine [GO:0043197]; endosome [GO:0005768]; endosome lumen [GO:0031904]; ER to Golgi transport vesicle [GO:0030134]; extracellular exosome [GO:007…	APP family
A4QPA9	A4QPA9_HUMAN	MAP2K1 hCG_24510			axon [GO:0030424]; cell cortex [GO:0005938]; cytoplasm [GO:0005737]; cytosol [GO:0005829]; dendrite cytoplasm [GO:0032839]; Golgi apparatus [GO:0005794]; microtubule [GO:0005874]; perikaryon [GO:0043204]; perinuclear region of cytoplasm [GO:0048471]; plasma membrane [GO:0005886]; ATP binding [GO:0005524]; MAP kinase kinase activity [GO:0004708]; receptor signaling protein tyrosine phosphatase act…
A6H8U5	A6H8U5_HUMAN
Q2M2I8	AAK1_HUMAN	AAK1 KIAA1048			cell leading edge [GO:0031252]; clathrin-coated vesicle [GO:0030136]; coated pit [GO:0005905]; extrinsic component of plasma membrane [GO:0019897]; terminal bouton [GO:0043195]; AP-2 adaptor complex binding [GO:0035612]; ATP binding [GO:0005524]; Notch binding [GO:0005112]; protein serine/threonine kinase activity [GO:0004674]; endocytosis [GO:0006897]; positive regulation of Notch signaling path…	Protein kinase superfamily, Ser/Thr protein kinase family
Q9UGI9	AAKG3_HUMAN	PRKAG3 AMPKG3			AMP-activated protein kinase complex [GO:0031588]; cytosol [GO:0005829]; extracellular space [GO:0005615]; AMP-activated protein kinase activity [GO:0004679]; ATP binding [GO:0005524]; protein kinase binding [GO:0019901]; cell cycle arrest [GO:0007050]; fatty acid biosynthetic process [GO:0006633]; gene expression [GO:0010467]; glucose transport [GO:0015758]; glycogen biosynthetic process [GO:000…	5'-AMP-activated protein kinase gamma subunit family
Q13131	AAPK1_HUMAN	PRKAA1 AMPK1			AMP-activated protein kinase complex [GO:0031588]; apical plasma membrane [GO:0016324]; cytoplasm [GO:0005737]; cytosol [GO:0005829]; intracellular [GO:0005622]; nucleoplasm [GO:0005654]; nucleus [GO:0005634]; [acetyl-CoA carboxylase] kinase activity [GO:0050405]; [hydroxymethylglutaryl-CoA reductase (NADPH)] kinase activity [GO:0047322]; AMP-activated protein kinase activity [GO:0004679]; ATP bi…	Protein kinase superfamily, CAMK Ser/Thr protein kinase family, SNF1 subfamily
P54646	AAPK2_HUMAN	PRKAA2 AMPK AMPK2			AMP-activated protein kinase complex [GO:0031588]; cytoplasm [GO:0005737]; cytosol [GO:0005829]; nucleoplasm [GO:0005654]; [acetyl-CoA carboxylase] kinase activity [GO:0050405]; [hydroxymethylglutaryl-CoA reductase (NADPH)] kinase activity [GO:0047322]; AMP-activated protein kinase activity [GO:0004679]; ATP binding [GO:0005524]; chromatin binding [GO:0003682]; histone serine kinase activity [GO:…	Protein kinase superfamily, CAMK Ser/Thr protein kinase family, SNF1 subfamily
P17174	AATC_HUMAN	GOT1			axon terminus [GO:0043679]; cytoplasm [GO:0005737]; cytosol [GO:0005829]; extracellular exosome [GO:0070062]; lysosome [GO:0005764]; nucleus [GO:0005634]; carboxylic acid binding [GO:0031406]; L-aspartate:2-oxoglutarate aminotransferase activity [GO:0004069]; L-cysteine:2-oxoglutarate aminotransferase activity [GO:0047801]; L-phenylalanine:2-oxoglutarate aminotransferase activity [GO:0080130]; ph…	Class-I pyridoxal-phosphate-dependent aminotransferase family
Q9HC16	ABC3G_HUMAN	APOBEC3G MDS019			apolipoprotein B mRNA editing enzyme complex [GO:0030895]; cytoplasm [GO:0005737]; cytoplasmic mRNA processing body [GO:0000932]; cytosol [GO:0005829]; ribonucleoprotein complex [GO:0030529]; cytidine deaminase activity [GO:0004126]; deoxycytidine deaminase activity [GO:0047844]; protein homodimerization activity [GO:0042803]; RNA binding [GO:0003723]; zinc ion binding [GO:0008270]; base conversi…	Cytidine and deoxycytidylate deaminase family
Q8NE71	ABCF1_HUMAN	ABCF1 ABC50			cytoplasm [GO:0005737]; cytosol [GO:0005829]; membrane [GO:0016020]; nuclear envelope [GO:0005635]; nucleoplasm [GO:0005654]; polysomal ribosome [GO:0042788]; ribosome [GO:0005840]; ATP binding [GO:0005524]; ATPase activity [GO:0016887]; poly(A) RNA binding [GO:0044822]; ribosome binding [GO:0043022]; translation activator activity [GO:0008494]; translation factor activity, RNA binding [GO:000813…	ABC transporter superfamily, ABCF family, EF3 subfamily
Q9NUQ8	ABCF3_HUMAN	ABCF3			membrane [GO:0016020]; ATP binding [GO:0005524]; ATPase activity [GO:0016887]; defense response to virus [GO:0051607]	ABC transporter superfamily, ABCF family, EF3 subfamily
Q8IZP0	ABI1_HUMAN	ABI1 SSH3BP1			cell junction [GO:0030054]; cytoskeleton [GO:0005856]; cytosol [GO:0005829]; endoplasmic reticulum [GO:0005783]; extracellular exosome [GO:0070062]; filopodium [GO:0030175]; growth cone [GO:0030426]; intracellular [GO:0005622]; lamellipodium [GO:0030027]; nucleus [GO:0005634]; postsynaptic density [GO:0014069]; postsynaptic membrane [GO:0045211]; SCAR complex [GO:0031209]; cytoskeletal protein bi…	ABI family
P42684	ABL2_HUMAN	ABL2 ABLL ARG			actin cytoskeleton [GO:0015629]; cytosol [GO:0005829]; dendritic spine [GO:0043197]; extrinsic component of cytoplasmic side of plasma membrane [GO:0031234]; lamellipodium [GO:0030027]; phagocytic cup [GO:0001891]; actin filament binding [GO:0051015]; actin monomer binding [GO:0003785]; ATP binding [GO:0005524]; magnesium ion binding [GO:0000287]; manganese ion binding [GO:0030145]; non-membrane …	Protein kinase superfamily, Tyr protein kinase family, ABL subfamily
Q9ULW3	ABT1_HUMAN	ABT1			nucleolus [GO:0005730]; nucleus [GO:0005634]; transcription factor complex [GO:0005667]; DNA binding [GO:0003677]; nucleotide binding [GO:0000166]; poly(A) RNA binding [GO:0044822]; transcription coactivator activity [GO:0003713]; endonucleolytic cleavage in 5'-ETS of tricistronic rRNA transcript (SSU-rRNA, 5.8S rRNA, LSU-rRNA) [GO:0000480]; endonucleolytic cleavage in ITS1 to separate SSU-rRNA f…	ESF2/ABP1 family
Q07912	ACK1_HUMAN	TNK2 ACK1			adherens junction [GO:0005912]; axon [GO:0030424]; clathrin-coated vesicle [GO:0030136]; coated pit [GO:0005905]; cytoplasm [GO:0005737]; cytoplasmic vesicle membrane [GO:0030659]; dendrite [GO:0030425]; endosome [GO:0005768]; extrinsic component of cytoplasmic side of plasma membrane [GO:0031234]; Grb2-EGFR complex [GO:0070436]; growth cone [GO:0030426]; membrane [GO:0016020]; neuronal cell body…	Protein kinase superfamily, Tyr protein kinase family
Q9Y614	ACL7B_HUMAN	ACTL7B			actin cytoskeleton [GO:0015629]; cytoplasm [GO:0005737]; structural constituent of cytoskeleton [GO:0005200]	Actin family
O14561	ACPM_HUMAN	NDUFAB1			mitochondrial inner membrane [GO:0005743]; mitochondrial matrix [GO:0005759]; mitochondrial membrane [GO:0031966]; mitochondrial respiratory chain complex I [GO:0005747]; ACP phosphopantetheine attachment site binding involved in fatty acid biosynthetic process [GO:0000036]; calcium ion binding [GO:0005509]; fatty acid binding [GO:0005504]; NADH dehydrogenase (ubiquinone) activity [GO:0008137]; c…
Q8NEB7	ACRBP_HUMAN	ACRBP			acrosomal vesicle [GO:0001669]; extracellular region [GO:0005576]; nucleus [GO:0005634]
Q9UKU0	ACSL6_HUMAN	ACSL6 ACS2 FACL6 KIAA0837 LACS5			endoplasmic reticulum membrane [GO:0005789]; integral component of membrane [GO:0016021]; membrane [GO:0016020]; mitochondrial outer membrane [GO:0005741]; nucleus [GO:0005634]; peroxisomal membrane [GO:0005778]; plasma membrane [GO:0005886]; ATP binding [GO:0005524]; enzyme binding [GO:0019899]; long-chain fatty acid-CoA ligase activity [GO:0004467]; protein homodimerization activity [GO:0042803…	ATP-dependent AMP-binding enzyme family
P60709	ACTB_HUMAN	ACTB		Cellsurface proteins	axon [GO:0030424]; blood microparticle [GO:0072562]; cortical cytoskeleton [GO:0030863]; cytoplasm [GO:0005737]; cytoplasmic ribonucleoprotein granule [GO:0036464]; cytoskeleton [GO:0005856]; cytosol [GO:0005829]; extracellular exosome [GO:0070062]; extracellular space [GO:0005615]; focal adhesion [GO:0005925]; membrane [GO:0016020]; MLL5-L complex [GO:0070688]; NuA4 histone acetyltransferase com…	Actin family
Q9H568	ACTL8_HUMAN	ACTL8			cytoplasm [GO:0005737]; cytoskeleton [GO:0005856]; epithelial cell differentiation [GO:0030855]	Actin family
P68133	ACTS_HUMAN	ACTA1 ACTA			actin cytoskeleton [GO:0015629]; actin filament [GO:0005884]; blood microparticle [GO:0072562]; cytosol [GO:0005829]; extracellular exosome [GO:0070062]; extracellular space [GO:0005615]; sarcolemma [GO:0042383]; sarcomere [GO:0030017]; stress fiber [GO:0001725]; striated muscle thin filament [GO:0005865]; ADP binding [GO:0043531]; ATP binding [GO:0005524]; myosin binding [GO:0017022]; structural…	Actin family
Q8NER5	ACV1C_HUMAN	ACVR1C ALK7			activin receptor complex [GO:0048179]; plasma membrane [GO:0005886]; activin receptor activity, type I [GO:0016361]; ATP binding [GO:0005524]; growth factor binding [GO:0019838]; metal ion binding [GO:0046872]; nodal binding [GO:0038100]; receptor signaling protein serine/threonine kinase activity [GO:0004702]; apoptotic nuclear changes [GO:0030262]; cell differentiation [GO:0030154]; lipid stora…	Protein kinase superfamily, TKL Ser/Thr protein kinase family, TGFB receptor subfamily
Q04771	ACVR1_HUMAN	ACVR1 ACVRLK2		Cellsurface proteins	activin receptor complex [GO:0048179]; apical part of cell [GO:0045177]; integral component of plasma membrane [GO:0005887]; activin binding [GO:0048185]; activin receptor activity, type I [GO:0016361]; ATP binding [GO:0005524]; metal ion binding [GO:0046872]; peptide hormone binding [GO:0017046]; protein homodimerization activity [GO:0042803]; protein kinase activity [GO:0004672]; protein serine…	Protein kinase superfamily, TKL Ser/Thr protein kinase family, TGFB receptor subfamily
Q9UKF5	ADA29_HUMAN	ADAM29			integral component of plasma membrane [GO:0005887]; metalloendopeptidase activity [GO:0004222]; metallopeptidase activity [GO:0008237]; zinc ion binding [GO:0008270]; spermatogenesis [GO:0007283]
Q99965	ADAM2_HUMAN	ADAM2 FTNB			cell surface [GO:0009986]; integral component of plasma membrane [GO:0005887]; plasma membrane [GO:0005886]; integrin binding [GO:0005178]; metalloendopeptidase activity [GO:0004222]; metallopeptidase activity [GO:0008237]; zinc ion binding [GO:0008270]; adult behavior [GO:0030534]; binding of sperm to zona pellucida [GO:0007339]; cell adhesion [GO:0007155]; fusion of sperm to egg plasma membrane…
Q86TW2	ADCK1_HUMAN	ADCK1			extracellular region [GO:0005576]; mitochondrion [GO:0005739]; ATP binding [GO:0005524]; protein serine/threonine kinase activity [GO:0004674]	Protein kinase superfamily, ADCK protein kinase family
Q8NI60	ADCK3_HUMAN	ADCK3 CABC1 PP265	PATHWAY: Cofactor biosynthesis; ubiquinone biosynthesis. {ECO:0000269|PubMed:25498144}.		integral component of membrane [GO:0016021]; mitochondrion [GO:0005739]; ADP binding [GO:0043531]; ATP binding [GO:0005524]; kinase activity [GO:0016301]; phosphorylation [GO:0016310]; ubiquinone biosynthetic process [GO:0006744]	Protein kinase superfamily, ADCK protein kinase family
Q96D53	ADCK4_HUMAN	ADCK4			cytosol [GO:0005829]; integral component of membrane [GO:0016021]; mitochondrial membrane [GO:0031966]; plasma membrane [GO:0005886]; protein serine/threonine kinase activity [GO:0004674]	Protein kinase superfamily, ADCK protein kinase family
P35611	ADDA_HUMAN	ADD1 ADDA			cytosol [GO:0005829]; dendritic spine [GO:0043197]; F-actin capping protein complex [GO:0008290]; focal adhesion [GO:0005925]; intermediate filament cytoskeleton [GO:0045111]; nucleoplasm [GO:0005654]; nucleus [GO:0005634]; perinuclear region of cytoplasm [GO:0048471]; plasma membrane [GO:0005886]; postsynaptic density [GO:0014069]; actin binding [GO:0003779]; actin filament binding [GO:0051015];…	Aldolase class II family, Adducin subfamily
P12236	ADT3_HUMAN	SLC25A6 ANT3 CDABP0051			integral component of membrane [GO:0016021]; mitochondrial inner membrane [GO:0005743]; mitochondrial inner membrane presequence translocase complex [GO:0005744]; mitochondrion [GO:0005739]; nucleus [GO:0005634]; ATP:ADP antiporter activity [GO:0005471]; active induction of host immune response by virus [GO:0046732]; ADP transport [GO:0015866]; apoptotic process [GO:0006915]; ATP transport [GO:00…	Mitochondrial carrier (TC 2.A.29) family
P55198	AF17_HUMAN	MLLT6 AF17			nucleus [GO:0005634]; zinc ion binding [GO:0008270]; regulation of transcription, DNA-templated [GO:0006355]
Q13015	AF1Q_HUMAN	MLLT11 AF1Q			intracellular [GO:0005622]; extrinsic apoptotic signaling pathway [GO:0097191]; intrinsic apoptotic signaling pathway [GO:0097193]; positive regulation of apoptotic process [GO:0043065]; positive regulation of mitochondrial depolarization [GO:0051901]; positive regulation of release of cytochrome c from mitochondria [GO:0090200]; positive regulation of transcription, DNA-templated [GO:0045893]	MLLT11 family
P42568	AF9_HUMAN	MLLT3 AF9 YEATS3			extracellular exosome [GO:0070062]; nucleus [GO:0005634]; transcription elongation factor complex [GO:0008023]; anterior/posterior pattern specification [GO:0009952]; negative regulation of canonical Wnt signaling pathway [GO:0090090]; positive regulation of Wnt signaling pathway, planar cell polarity pathway [GO:2000096]; regulation of transcription, DNA-templated [GO:0006355]; segment specifica…
Q9UHB7	AFF4_HUMAN	AFF4 AF5Q31 MCEF HSPC092			mitochondrion [GO:0005739]; nucleolus [GO:0005730]; nucleoplasm [GO:0005654]; nucleus [GO:0005634]; transcription elongation factor complex [GO:0008023]; transcriptionally active chromatin [GO:0035327]; sequence-specific DNA binding transcription factor activity [GO:0003700]; spermatid development [GO:0007286]; transcription from RNA polymerase II promoter [GO:0006366]	AF4 family
O95994	AGR2_HUMAN	AGR2 AG2 UNQ515/PRO1030			endoplasmic reticulum [GO:0005783]; extracellular region [GO:0005576]; mitochondrion [GO:0005739]; dystroglycan binding [GO:0002162]; lung goblet cell differentiation [GO:0060480]; mucus secretion [GO:0070254]	AGR family
Q9GZX7	AICDA_HUMAN	AICDA AID			cytoplasm [GO:0005737]; nucleus [GO:0005634]; cytidine deaminase activity [GO:0004126]; ubiquitin protein ligase binding [GO:0031625]; zinc ion binding [GO:0008270]; B cell differentiation [GO:0030183]; cellular response to lipopolysaccharide [GO:0071222]; DNA demethylation [GO:0080111]; isotype switching [GO:0045190]; mRNA processing [GO:0006397]; negative regulation of methylation-dependent chr…	Cytidine and deoxycytidylate deaminase family
P55008	AIF1_HUMAN	AIF1 G1 IBA1			actin filament [GO:0005884]; cytoplasm [GO:0005737]; cytosol [GO:0005829]; lamellipodium [GO:0030027]; nucleus [GO:0005634]; perikaryon [GO:0043204]; perinuclear region of cytoplasm [GO:0048471]; phagocytic cup [GO:0001891]; ruffle membrane [GO:0032587]; actin filament binding [GO:0051015]; calcium ion binding [GO:0005509]; actin filament bundle assembly [GO:0051017]; actin filament polymerizatio…
O95831	AIFM1_HUMAN	AIFM1 AIF PDCD8			cytosol [GO:0005829]; mitochondrial inner membrane [GO:0005743]; mitochondrial intermembrane space [GO:0005758]; mitochondrion [GO:0005739]; nucleus [GO:0005634]; perinuclear region of cytoplasm [GO:0048471]; DNA binding [GO:0003677]; electron carrier activity [GO:0009055]; FAD binding [GO:0071949]; NAD(P)H oxidase activity [GO:0016174]; oxidoreductase activity, acting on NAD(P)H [GO:0016651]; ac…	FAD-dependent oxidoreductase family
Q9BRQ8	AIFM2_HUMAN	AIFM2 AMID PRG3			cytoplasm [GO:0005737]; cytosol [GO:0005829]; extracellular space [GO:0005615]; integral component of membrane [GO:0016021]; lipid particle [GO:0005811]; mitochondrial outer membrane [GO:0005741]; mitochondrion [GO:0005739]; DNA binding [GO:0003677]; electron-transferring-flavoprotein dehydrogenase activity [GO:0004174]; flavin adenine dinucleotide binding [GO:0050660]; NADH dehydrogenase (ubiqui…	FAD-dependent oxidoreductase family
Q96NN9	AIFM3_HUMAN	AIFM3 AIFL			endoplasmic reticulum [GO:0005783]; mitochondrial inner membrane [GO:0005743]; mitochondrion [GO:0005739]; 2 iron, 2 sulfur cluster binding [GO:0051537]; flavin adenine dinucleotide binding [GO:0050660]; metal ion binding [GO:0046872]; oxidoreductase activity [GO:0016491]; cell redox homeostasis [GO:0045454]; execution phase of apoptosis [GO:0097194]	FAD-dependent oxidoreductase family
O14862	AIM2_HUMAN	AIM2			AIM2 inflammasome complex [GO:0097169]; cytoplasm [GO:0005737]; cytosol [GO:0005829]; nucleus [GO:0005634]; double-stranded DNA binding [GO:0003690]; identical protein binding [GO:0042802]; activation of innate immune response [GO:0002218]; apoptotic process [GO:0006915]; cellular response to drug [GO:0035690]; cellular response to interferon-beta [GO:0035458]; immune response [GO:0006955]; infla…	HIN-200 family
Q16352	AINX_HUMAN	INA NEF5			cytoplasmic ribonucleoprotein granule [GO:0036464]; extracellular space [GO:0005615]; intermediate filament cytoskeleton [GO:0045111]; neurofilament [GO:0005883]; nuclear membrane [GO:0031965]; nucleoplasm [GO:0005654]; structural constituent of cytoskeleton [GO:0005200]; cell differentiation [GO:0030154]; neurofilament cytoskeleton organization [GO:0060052]; substantia nigra development [GO:0021…	Intermediate filament family
O75969	AKAP3_HUMAN	AKAP3 AKAP110 SOB1			acrosomal vesicle [GO:0001669]; cytoplasm [GO:0005737]; nucleus [GO:0005634]; sperm fibrous sheath [GO:0035686]; sperm principal piece [GO:0097228]; protein kinase A binding [GO:0051018]; acrosome reaction [GO:0007340]; movement of cell or subcellular component [GO:0006928]; protein localization [GO:0008104]; regulation of protein kinase A signaling [GO:0010738]; single fertilization [GO:0007338]…	AKAP110 family
Q5JQC9	AKAP4_HUMAN	AKAP4 AKAP82			cAMP-dependent protein kinase complex [GO:0005952]; cytoplasm [GO:0005737]; cytoskeleton [GO:0005856]; motile cilium [GO:0031514]; nucleus [GO:0005634]; perinuclear region of cytoplasm [GO:0048471]; sperm fibrous sheath [GO:0035686]; sperm principal piece [GO:0097228]; Z disc [GO:0030018]; protein kinase A binding [GO:0051018]; cell projection organization [GO:0030030]; movement of cell or subcel…	AKAP110 family
P31749	AKT1_HUMAN	AKT1 PKB RAC			cell-cell junction [GO:0005911]; ciliary basal body [GO:0036064]; cytoplasm [GO:0005737]; cytosol [GO:0005829]; microtubule cytoskeleton [GO:0015630]; mitochondrion [GO:0005739]; nucleoplasm [GO:0005654]; nucleus [GO:0005634]; plasma membrane [GO:0005886]; spindle [GO:0005819]; 14-3-3 protein binding [GO:0071889]; ATP binding [GO:0005524]; enzyme binding [GO:0019899]; identical protein binding [G…	Protein kinase superfamily, AGC Ser/Thr protein kinase family, RAC subfamily
P31751	AKT2_HUMAN	AKT2			cell cortex [GO:0005938]; cytosol [GO:0005829]; nucleoplasm [GO:0005654]; nucleus [GO:0005634]; plasma membrane [GO:0005886]; ruffle membrane [GO:0032587]; ATP binding [GO:0005524]; kinase activity [GO:0016301]; protein serine/threonine kinase activity [GO:0004674]; apoptotic process [GO:0006915]; carbohydrate transport [GO:0008643]; cellular protein modification process [GO:0006464]; cellular re…	Protein kinase superfamily, AGC Ser/Thr protein kinase family, RAC subfamily
Q9Y243	AKT3_HUMAN	AKT3 PKBG			cytoplasm [GO:0005737]; Golgi apparatus [GO:0005794]; nucleoplasm [GO:0005654]; plasma membrane [GO:0005886]; ATP binding [GO:0005524]; protein kinase activity [GO:0004672]; protein serine/threonine kinase activity [GO:0004674]; mitochondrial genome maintenance [GO:0000002]; protein phosphorylation [GO:0006468]; signal transduction [GO:0007165]	Protein kinase superfamily, AGC Ser/Thr protein kinase family, RAC subfamily
P04075	ALDOA_HUMAN	ALDOA ALDA	PATHWAY: Carbohydrate degradation; glycolysis; D-glyceraldehyde 3-phosphate and glycerone phosphate from D-glucose: step 4/4.		actin cytoskeleton [GO:0015629]; cytosol [GO:0005829]; extracellular exosome [GO:0070062]; extracellular region [GO:0005576]; extracellular space [GO:0005615]; I band [GO:0031674]; M band [GO:0031430]; membrane [GO:0016020]; nucleus [GO:0005634]; platelet alpha granule lumen [GO:0031093]; actin binding [GO:0003779]; cytoskeletal protein binding [GO:0008092]; fructose binding [GO:0070061]; fructos…	Class I fructose-bisphosphate aldolase family
Q96QP1	ALPK1_HUMAN	ALPK1 KIAA1527 LAK			ATP binding [GO:0005524]; protein serine/threonine kinase activity [GO:0004674]; activation of mitophagy in response to mitochondrial depolarization [GO:0098779]; positive regulation of defense response to virus by host [GO:0002230]	Protein kinase superfamily, Alpha-type protein kinase family, ALPK subfamily
Q15699	ALX1_HUMAN	ALX1 CART1			Golgi apparatus [GO:0005794]; nucleoplasm [GO:0005654]; nucleus [GO:0005634]; transcription factor complex [GO:0005667]; RNA polymerase II regulatory region sequence-specific DNA binding [GO:0000977]; RNA polymerase II transcription regulatory region sequence-specific DNA binding transcription factor activity involved in positive regulation of transcription [GO:0001228]; sequence-specific DNA bin…	Paired homeobox family
Q9Y2J4	AMOL2_HUMAN	AMOTL2 KIAA0989			apical plasma membrane [GO:0016324]; cytoplasmic vesicle [GO:0031410]; cytosol [GO:0005829]; recycling endosome [GO:0055037]; tight junction [GO:0005923]; hippo signaling [GO:0035329]; Wnt signaling pathway [GO:0016055]	Angiomotin family
Q8IZ07	AN13A_HUMAN	ANKRD13A ANKRD13			late endosome [GO:0005770]; plasma membrane [GO:0005886]
P10275	ANDR_HUMAN	AR DHTR NR3C4			cytoplasm [GO:0005737]; cytosol [GO:0005829]; nuclear chromatin [GO:0000790]; nucleoplasm [GO:0005654]; nucleus [GO:0005634]; protein complex [GO:0043234]; androgen binding [GO:0005497]; androgen receptor activity [GO:0004882]; ATPase binding [GO:0051117]; beta-catenin binding [GO:0008013]; chromatin binding [GO:0003682]; DNA binding [GO:0003677]; enzyme binding [GO:0019899]; ligand-activated seq…	Nuclear hormone receptor family, NR3 subfamily
Q5TZF3	ANR45_HUMAN	ANKRD45
P50995	ANX11_HUMAN	ANXA11 ANX11			azurophil granule [GO:0042582]; cytoplasm [GO:0005737]; extracellular exosome [GO:0070062]; melanosome [GO:0042470]; membrane [GO:0016020]; midbody [GO:0030496]; nuclear envelope [GO:0005635]; nucleoplasm [GO:0005654]; phagocytic vesicle [GO:0045335]; specific granule [GO:0042581]; spindle [GO:0005819]; calcium ion binding [GO:0005509]; calcium-dependent phospholipid binding [GO:0005544]; calcium…	Annexin family
P04083	ANXA1_HUMAN	ANXA1 ANX1 LPC1			basolateral plasma membrane [GO:0016323]; cell surface [GO:0009986]; cilium [GO:0005929]; cornified envelope [GO:0001533]; cytoplasm [GO:0005737]; endosome [GO:0005768]; extracellular exosome [GO:0070062]; extracellular region [GO:0005576]; extracellular space [GO:0005615]; focal adhesion [GO:0005925]; mast cell granule [GO:0042629]; mitochondrial membrane [GO:0031966]; nucleus [GO:0005634]; plas…	Annexin family
P07355	ANXA2_HUMAN	ANXA2 ANX2 ANX2L4 CAL1H LPC2D			basement membrane [GO:0005604]; basolateral plasma membrane [GO:0016323]; cell cortex [GO:0005938]; cell surface [GO:0009986]; early endosome [GO:0005769]; endosome [GO:0005768]; extracellular exosome [GO:0070062]; extracellular space [GO:0005615]; extrinsic component of plasma membrane [GO:0019897]; late endosome membrane [GO:0031902]; lipid particle [GO:0005811]; lysosomal membrane [GO:0005765]…	Annexin family
Q96CW1	AP2M1_HUMAN	AP2M1 CLAPM1 KIAA0109			AP-2 adaptor complex [GO:0030122]; clathrin-coated endocytic vesicle membrane [GO:0030669]; cytosol [GO:0005829]; endocytic vesicle membrane [GO:0030666]; extracellular exosome [GO:0070062]; lysosomal membrane [GO:0005765]; mitochondrion [GO:0005739]; plasma membrane [GO:0005886]; lipid binding [GO:0008289]; low-density lipoprotein particle receptor binding [GO:0050750]; signal sequence binding […	Adaptor complexes medium subunit family
P50583	AP4A_HUMAN	NUDT2 APAH1			mitochondrion [GO:0005739]; bis(5'-nucleosyl)-tetraphosphatase (asymmetrical) activity [GO:0004081]; bis(5'-nucleosyl)-tetraphosphatase (symmetrical) activity [GO:0008803]; GTP binding [GO:0005525]; apoptotic process [GO:0006915]; nucleobase-containing compound metabolic process [GO:0006139]	Nudix hydrolase family
P27695	APEX1_HUMAN	APEX1 APE APE1 APEX APX HAP1 REF1			centrosome [GO:0005813]; cytoplasm [GO:0005737]; endoplasmic reticulum [GO:0005783]; mitochondrion [GO:0005739]; nuclear speck [GO:0016607]; nucleolus [GO:0005730]; nucleoplasm [GO:0005654]; nucleus [GO:0005634]; perinuclear region of cytoplasm [GO:0048471]; ribosome [GO:0005840]; transcription factor complex [GO:0005667]; 3'-5' exonuclease activity [GO:0008408]; chromatin DNA binding [GO:0031490…	DNA repair enzymes AP/ExoA family
Q9BZZ5	API5_HUMAN	API5 MIG8			cytoplasm [GO:0005737]; membrane [GO:0016020]; nucleoplasm [GO:0005654]; nucleus [GO:0005634]; spliceosomal complex [GO:0005681]; fibroblast growth factor binding [GO:0017134]; poly(A) RNA binding [GO:0044822]; apoptotic process [GO:0006915]; negative regulation of apoptotic process [GO:0043066]; negative regulation of fibroblast apoptotic process [GO:2000270]	API5 family
P10398	ARAF_HUMAN	ARAF ARAF1 PKS PKS2			ATP binding [GO:0005524]; metal ion binding [GO:0046872]; protein kinase activity [GO:0004672]; protein serine/threonine kinase activity [GO:0004674]; receptor signaling protein activity [GO:0005057]; cellular protein modification process [GO:0006464]; negative regulation of apoptotic process [GO:0043066]; positive regulation of peptidyl-serine phosphorylation [GO:0033138]; regulation of proteaso…	Protein kinase superfamily, TKL Ser/Thr protein kinase family, RAF subfamily
P25098	ARBK1_HUMAN	ADRBK1 BARK BARK1 GRK2			cytoplasm [GO:0005737]; cytosol [GO:0005829]; membrane [GO:0016020]; plasma membrane [GO:0005886]; primary cilium [GO:0072372]; alpha-2A adrenergic receptor binding [GO:0031694]; ATP binding [GO:0005524]; beta-adrenergic receptor kinase activity [GO:0047696]; Edg-2 lysophosphatidic acid receptor binding [GO:0031755]; G-protein coupled receptor kinase activity [GO:0004703]; protein kinase activity…	Protein kinase superfamily, AGC Ser/Thr protein kinase family, GPRK subfamily
P35626	ARBK2_HUMAN	ADRBK2 BARK2 GRK3			ATP binding [GO:0005524]; beta-adrenergic receptor kinase activity [GO:0047696]; G-protein coupled receptor kinase activity [GO:0004703]; protein kinase activity [GO:0004672]; receptor internalization [GO:0031623]; signal transduction [GO:0007165]; termination of G-protein coupled receptor signaling pathway [GO:0038032]	Protein kinase superfamily, AGC Ser/Thr protein kinase family, GPRK subfamily
P15514	AREG_HUMAN	AREG SDGF; AREGB		Cellsurface proteins	cell surface [GO:0009986]; cytoplasm [GO:0005737]; extracellular space [GO:0005615]; integral component of membrane [GO:0016021]; nucleus [GO:0005634]; epidermal growth factor receptor binding [GO:0005154]; growth factor activity [GO:0008083]; cell proliferation [GO:0008283]; cell-cell signaling [GO:0007267]; dichotomous subdivision of terminal units involved in mammary gland duct morphogenesis […	Amphiregulin family
Q8N726	ARF_HUMAN	CDKN2A CDKN2 MLM			mitochondrion [GO:0005739]; nucleolus [GO:0005730]; nucleoplasm [GO:0005654]; nucleus [GO:0005634]; protein complex [GO:0043234]; DNA binding [GO:0003677]; MDM2/MDM4 family protein binding [GO:0097371]; p53 binding [GO:0002039]; transcription factor binding [GO:0008134]; ubiquitin-protein transferase inhibitor activity [GO:0055105]; activation of cysteine-type endopeptidase activity involved in a…
O95376	ARI2_HUMAN	ARIH2 ARI2 TRIAD1 HT005	PATHWAY: Protein modification; protein ubiquitination.		cytoplasm [GO:0005737]; nucleus [GO:0005634]; ligase activity [GO:0016874]; nucleic acid binding [GO:0003676]; ubiquitin-protein transferase activity [GO:0004842]; zinc ion binding [GO:0008270]; developmental cell growth [GO:0048588]; hematopoietic stem cell proliferation [GO:0071425]; multicellular organismal development [GO:0007275]; positive regulation of protein targeting to mitochondrion [GO…	RBR family, Ariadne subfamily
P40616	ARL1_HUMAN	ARL1			cytoplasm [GO:0005737]; extracellular exosome [GO:0070062]; Golgi apparatus [GO:0005794]; Golgi membrane [GO:0000139]; trans-Golgi network [GO:0005802]; enzyme activator activity [GO:0008047]; GTP binding [GO:0005525]; GTPase activity [GO:0003924]; metal ion binding [GO:0046872]; protein domain specific binding [GO:0019904]; activation of phospholipase D activity [GO:0031584]; Golgi organization …	Small GTPase superfamily, Arf family
Q5W041	ARMC3_HUMAN	ARMC3			cytoplasm [GO:0005737]; extracellular exosome [GO:0070062]; nucleus [GO:0005634]
P27540	ARNT_HUMAN	ARNT BHLHE2			cytoplasm [GO:0005737]; nucleoplasm [GO:0005654]; nucleus [GO:0005634]; RNA polymerase II transcription factor complex [GO:0090575]; aryl hydrocarbon receptor activity [GO:0004874]; aryl hydrocarbon receptor binding [GO:0017162]; enhancer binding [GO:0035326]; protein heterodimerization activity [GO:0046982]; sequence-specific DNA binding transcription factor activity [GO:0003700]; transcription …
P61160	ARP2_HUMAN	ACTR2 ARP2			actin cap [GO:0030478]; actin cytoskeleton [GO:0015629]; Arp2/3 protein complex [GO:0005885]; cell projection [GO:0042995]; cytoplasm [GO:0005737]; cytosol [GO:0005829]; extracellular exosome [GO:0070062]; focal adhesion [GO:0005925]; membrane [GO:0016020]; ATP binding [GO:0005524]; structural constituent of cytoskeleton [GO:0005200]; Arp2/3 complex-mediated actin nucleation [GO:0034314]; asymmet…	Actin family, ARP2 subfamily
P49407	ARRB1_HUMAN	ARRB1 ARR1			chromatin [GO:0000785]; coated pit [GO:0005905]; cytoplasm [GO:0005737]; cytoplasmic vesicle [GO:0031410]; cytoplasmic vesicle membrane [GO:0030659]; cytosol [GO:0005829]; Golgi membrane [GO:0000139]; lysosomal membrane [GO:0005765]; nucleoplasm [GO:0005654]; nucleus [GO:0005634]; plasma membrane [GO:0005886]; pseudopodium [GO:0031143]; angiotensin receptor binding [GO:0031701]; cysteine-type end…	Arrestin family
Q96QS3	ARX_HUMAN	ARX			nucleus [GO:0005634]; chromatin binding [GO:0003682]; RNA polymerase II distal enhancer sequence-specific DNA binding [GO:0000980]; RNA polymerase II distal enhancer sequence-specific DNA binding transcription factor activity involved in negative regulation of transcription [GO:0001206]; axon guidance [GO:0007411]; cell proliferation in forebrain [GO:0021846]; cerebral cortex GABAergic interneuro…	Paired homeobox family, Bicoid subfamily
Q9Y576	ASB1_HUMAN	ASB1 KIAA1146	PATHWAY: Protein modification; protein ubiquitination.		intracellular [GO:0005622]; intracellular signal transduction [GO:0035556]; male genitalia development [GO:0030539]; negative regulation of cytokine biosynthetic process [GO:0042036]; protein ubiquitination [GO:0016567]	Ankyrin SOCS box (ASB) family
P50553	ASCL1_HUMAN	ASCL1 ASH1 BHLHA46 HASH1			neuronal cell body [GO:0043025]; nucleus [GO:0005634]; bHLH transcription factor binding [GO:0043425]; chromatin binding [GO:0003682]; DNA binding [GO:0003677]; double-stranded DNA binding [GO:0003690]; E-box binding [GO:0070888]; RNA polymerase II core promoter proximal region sequence-specific DNA binding [GO:0000978]; RNA polymerase II core promoter proximal region sequence-specific DNA bindin…
O43681	ASNA_HUMAN	ASNA1 ARSA TRC40			cytoplasm [GO:0005737]; endoplasmic reticulum membrane [GO:0005789]; extracellular exosome [GO:0070062]; nucleolus [GO:0005730]; nucleus [GO:0005634]; arsenite transmembrane transporter activity [GO:0015105]; ATP binding [GO:0005524]; ATPase activity [GO:0016887]; metal ion binding [GO:0046872]; transporter activity [GO:0005215]; cellular protein metabolic process [GO:0044267]; endoplasmic reticu…	ArsA ATPase family
Q9BZE9	ASPC1_HUMAN	ASPSCR1 ASPL RCC17 TUG UBXD9 UBXN9			cytoplasmic side of plasma membrane [GO:0009898]; cytosol [GO:0005829]; endomembrane system [GO:0012505]; endoplasmic reticulum-Golgi intermediate compartment membrane [GO:0033116]; extrinsic component of membrane [GO:0019898]; intracellular membrane-bounded organelle [GO:0043231]; nucleoplasm [GO:0005654]; perinuclear region of cytoplasm [GO:0048471]; plasma membrane [GO:0005886]; vesicle membra…
P18846	ATF1_HUMAN	ATF1			ATF1-ATF4 transcription factor complex [GO:1990590]; nucleoplasm [GO:0005654]; nucleus [GO:0005634]; RNA polymerase II distal enhancer sequence-specific DNA binding transcription factor activity [GO:0003705]; RNA polymerase II regulatory region sequence-specific DNA binding [GO:0000977]; RNA polymerase II transcription regulatory region sequence-specific DNA binding transcription factor activity …	BZIP family, ATF subfamily
P15336	ATF2_HUMAN	ATF2 CREB2 CREBP1			cytoplasm [GO:0005737]; mitochondrial outer membrane [GO:0005741]; nucleoplasm [GO:0005654]; nucleus [GO:0005634]; site of double-strand break [GO:0035861]; cAMP response element binding [GO:0035497]; cAMP response element binding protein binding [GO:0008140]; chromatin binding [GO:0003682]; enhancer sequence-specific DNA binding [GO:0001158]; histone acetyltransferase activity [GO:0004402]; meta…	BZIP family, ATF subfamily
P18847	ATF3_HUMAN	ATF3			CHOP-ATF3 complex [GO:1990622]; nucleolus [GO:0005730]; nucleoplasm [GO:0005654]; nucleus [GO:0005634]; identical protein binding [GO:0042802]; protein heterodimerization activity [GO:0046982]; protein homodimerization activity [GO:0042803]; RNA polymerase II core promoter proximal region sequence-specific DNA binding [GO:0000978]; RNA polymerase II core promoter proximal region sequence-specific…	BZIP family, ATF subfamily
P18848	ATF4_HUMAN	ATF4 CREB2 TXREB			ATF1-ATF4 transcription factor complex [GO:1990590]; ATF4-CREB1 transcription factor complex [GO:1990589]; CHOP-ATF4 complex [GO:1990617]; cytoplasm [GO:0005737]; dendrite membrane [GO:0032590]; Lewy body core [GO:1990037]; microtubule organizing center [GO:0005815]; neuron projection [GO:0043005]; nuclear periphery [GO:0034399]; nucleoplasm [GO:0005654]; nucleus [GO:0005634]; core promoter seque…	BZIP family
Q9Y2D1	ATF5_HUMAN	ATF5 ATFX			cytoplasm [GO:0005737]; nucleoplasm [GO:0005654]; transcription factor complex [GO:0005667]; RNA polymerase II regulatory region sequence-specific DNA binding [GO:0000977]; RNA polymerase II transcription regulatory region sequence-specific DNA binding transcription factor activity involved in positive regulation of transcription [GO:0001228]; transcription corepressor activity [GO:0003714]; circ…	BZIP family
O94817	ATG12_HUMAN	ATG12 APG12 APG12L			Atg12-Atg5-Atg16 complex [GO:0034274]; pre-autophagosomal structure membrane [GO:0034045]; Atg8 ligase activity [GO:0019776]; autophagic vacuole assembly [GO:0000045]; C-terminal protein lipidation [GO:0006501]; cellular response to nitrogen starvation [GO:0006995]; innate immune response [GO:0045087]; mitochondrion degradation [GO:0000422]; negative regulation of type I interferon production [GO…	ATG12 family
O95352	ATG7_HUMAN	ATG7 APG7L			axoneme [GO:0005930]; cytoplasm [GO:0005737]; cytosol [GO:0005829]; pre-autophagosomal structure [GO:0000407]; Atg12 activating enzyme activity [GO:0019778]; Atg8 activating enzyme activity [GO:0019779]; protein homodimerization activity [GO:0042803]; transcription factor binding [GO:0008134]; ubiquitin activating enzyme activity [GO:0004839]; adult walking behavior [GO:0007628]; C-terminal prote…	ATG7 family
P06576	ATPB_HUMAN	ATP5B ATPMB ATPSB			cell surface [GO:0009986]; extracellular exosome [GO:0070062]; membrane [GO:0016020]; mitochondrial matrix [GO:0005759]; mitochondrial membrane [GO:0031966]; mitochondrial nucleoid [GO:0042645]; mitochondrial proton-transporting ATP synthase complex [GO:0005753]; mitochondrial proton-transporting ATP synthase, catalytic core [GO:0005754]; mitochondrion [GO:0005739]; nucleus [GO:0005634]; plasma m…	ATPase alpha/beta chains family
P54252	ATX3_HUMAN	ATXN3 ATX3 MJD MJD1 SCA3			cytoplasm [GO:0005737]; cytosol [GO:0005829]; mitochondrial matrix [GO:0005759]; mitochondrial membrane [GO:0031966]; nuclear inclusion body [GO:0042405]; nuclear matrix [GO:0016363]; nucleoplasm [GO:0005654]; nucleus [GO:0005634]; ATPase binding [GO:0051117]; identical protein binding [GO:0042802]; Lys48-specific deubiquitinase activity [GO:1990380]; Lys63-specific deubiquitinase activity [GO:00…
O14965	AURKA_HUMAN	AURKA AIK AIRK1 ARK1 AURA AYK1 BTAK IAK1 STK15 STK6			axon hillock [GO:0043203]; centrosome [GO:0005813]; chromosome passenger complex [GO:0032133]; condensed nuclear chromosome, centromeric region [GO:0000780]; cytosol [GO:0005829]; germinal vesicle [GO:0042585]; meiotic spindle [GO:0072687]; microtubule [GO:0005874]; microtubule cytoskeleton [GO:0015630]; midbody [GO:0030496]; mitotic spindle [GO:0072686]; nucleus [GO:0005634]; perinuclear region …	Protein kinase superfamily, Ser/Thr protein kinase family, Aurora subfamily
Q96GD4	AURKB_HUMAN	AURKB AIK2 AIM1 AIRK2 ARK2 STK1 STK12 STK5			chromocenter [GO:0010369]; chromosome passenger complex [GO:0032133]; condensed chromosome, centromeric region [GO:0000779]; condensed nuclear chromosome, centromeric region [GO:0000780]; cytosol [GO:0005829]; midbody [GO:0030496]; nucleus [GO:0005634]; spindle [GO:0005819]; spindle microtubule [GO:0005876]; spindle midzone [GO:0051233]; spindle pole centrosome [GO:0031616]; ATP binding [GO:00055…	Protein kinase superfamily, Ser/Thr protein kinase family, Aurora subfamily
P27037	AVR2A_HUMAN	ACVR2A ACVR2		Cellsurface proteins	cell surface [GO:0009986]; cytoplasm [GO:0005737]; inhibin-betaglycan-ActRII complex [GO:0034673]; integral component of plasma membrane [GO:0005887]; plasma membrane [GO:0005886]; receptor complex [GO:0043235]; ATP binding [GO:0005524]; coreceptor activity [GO:0015026]; metal ion binding [GO:0046872]; protein serine/threonine kinase activity [GO:0004674]; receptor signaling protein serine/threon…	Protein kinase superfamily, TKL Ser/Thr protein kinase family, TGFB receptor subfamily
O15169	AXIN1_HUMAN	AXIN1 AXIN			beta-catenin destruction complex [GO:0030877]; cell cortex [GO:0005938]; cell periphery [GO:0071944]; cytoplasm [GO:0005737]; cytoplasmic membrane-bounded vesicle [GO:0016023]; cytoplasmic microtubule [GO:0005881]; cytoplasmic vesicle [GO:0031410]; cytosol [GO:0005829]; Golgi apparatus [GO:0005794]; lateral plasma membrane [GO:0016328]; nucleus [GO:0005634]; perinuclear region of cytoplasm [GO:00…
Q9BZR8	B2L14_HUMAN	BCL2L14 BCLG			cytoplasm [GO:0005737]; cytosol [GO:0005829]; endomembrane system [GO:0012505]; intracellular organelle [GO:0043229]; membrane [GO:0016020]; protein kinase binding [GO:0019901]; apoptotic process [GO:0006915]; positive regulation of extrinsic apoptotic signaling pathway [GO:2001238]; regulation of apoptotic process [GO:0042981]	Bcl-2 family
Q16548	B2LA1_HUMAN	BCL2A1 BCL2L5 BFL1 GRS HBPA1			mitochondrial outer membrane [GO:0005741]; protein heterodimerization activity [GO:0046982]; protein homodimerization activity [GO:0042803]; extrinsic apoptotic signaling pathway in absence of ligand [GO:0097192]; intrinsic apoptotic signaling pathway in response to DNA damage [GO:0008630]; negative regulation of apoptotic process [GO:0043066]; negative regulation of intrinsic apoptotic signaling…	Bcl-2 family
B4DSQ0	B4DSQ0_HUMAN
B4E3B6	B4E3B6_HUMAN
O14867	BACH1_HUMAN	BACH1			cytoplasm [GO:0005737]; nucleoplasm [GO:0005654]; nucleus [GO:0005634]; heme binding [GO:0020037]; RNA polymerase II core promoter proximal region sequence-specific DNA binding transcription factor activity involved in negative regulation of transcription [GO:0001078]; RNA polymerase II distal enhancer sequence-specific DNA binding [GO:0000980]; RNA polymerase II distal enhancer sequence-specific…	BZIP family, CNC subfamily
Q92934	BAD_HUMAN	BAD BBC6 BCL2L8			cytosol [GO:0005829]; mitochondrial outer membrane [GO:0005741]; mitochondrion [GO:0005739]; cysteine-type endopeptidase activator activity involved in apoptotic process [GO:0008656]; lipid binding [GO:0008289]; phospholipid binding [GO:0005543]; protein kinase binding [GO:0019901]; activation of cysteine-type endopeptidase activity [GO:0097202]; activation of cysteine-type endopeptidase activity…	Bcl-2 family
O95817	BAG3_HUMAN	BAG3 BIS			cytoplasm [GO:0005737]; cytosol [GO:0005829]; neuron projection [GO:0043005]; plasma membrane [GO:0005886]; Z disc [GO:0030018]; brain development [GO:0007420]; cellular response to heat [GO:0034605]; cellular response to mechanical stimulus [GO:0071260]; extrinsic apoptotic signaling pathway in absence of ligand [GO:0097192]; extrinsic apoptotic signaling pathway via death domain receptors [GO:0…
O95429	BAG4_HUMAN	BAG4 SODD			cytosol [GO:0005829]; nucleus [GO:0005634]; plasma membrane [GO:0005886]; poly(A) RNA binding [GO:0044822]; receptor signaling protein activity [GO:0005057]; cell surface receptor signaling pathway [GO:0007166]; cellular response to epidermal growth factor stimulus [GO:0071364]; cellular response to heat [GO:0034605]; cellular response to tumor necrosis factor [GO:0071356]; intracellular signal t…
Q86Y30	BAGE2_HUMAN	BAGE2			extracellular region [GO:0005576]	BAGE family
Q8NDB2	BANK1_HUMAN	BANK1			B cell activation [GO:0042113]; negative regulation of B cell activation [GO:0050869]; negative regulation of interleukin-6 secretion [GO:1900165]; negative regulation of protein kinase B signaling [GO:0051898]; negative regulation of translational initiation [GO:0045947]; positive regulation of MAPK cascade [GO:0043410]
P80723	BASP1_HUMAN	BASP1 NAP22			cell junction [GO:0030054]; cytoplasm [GO:0005737]; cytoskeleton [GO:0005856]; extracellular exosome [GO:0070062]; growth cone [GO:0030426]; nuclear speck [GO:0016607]; nucleus [GO:0005634]; plasma membrane [GO:0005886]; vesicle [GO:0031982]; protein domain specific binding [GO:0019904]; transcription corepressor activity [GO:0003714]; transcription regulatory region DNA binding [GO:0044212]; dia…	BASP1 family
Q16520	BATF_HUMAN	BATF			cytoplasm [GO:0005737]; nucleus [GO:0005634]; sequence-specific DNA binding [GO:0043565]; sequence-specific DNA binding transcription factor activity [GO:0003700]; cellular response to DNA damage stimulus [GO:0006974]; cytokine production [GO:0001816]; defense response to protozoan [GO:0042832]; DNA damage response, signal transduction by p53 class mediator [GO:0030330]; hematopoietic stem cell d…	BZIP family
O14874	BCKD_HUMAN	BCKDK			mitochondrial alpha-ketoglutarate dehydrogenase complex [GO:0005947]; mitochondrion [GO:0005739]; [3-methyl-2-oxobutanoate dehydrogenase (acetyl-transferring)] kinase activity [GO:0047323]; ATP binding [GO:0005524]; kinase activity [GO:0016301]; protein serine/threonine kinase activity [GO:0004674]; branched-chain amino acid catabolic process [GO:0009083]; cellular amino acid catabolic process [G…	PDK/BCKDK protein kinase family
O95999	BCL10_HUMAN	BCL10 CIPER CLAP			CBM complex [GO:0032449]; cytoplasm [GO:0005737]; cytoplasmic microtubule [GO:0005881]; cytosol [GO:0005829]; immunological synapse [GO:0001772]; lysosome [GO:0005764]; membrane raft [GO:0045121]; nucleus [GO:0005634]; perinuclear region of cytoplasm [GO:0048471]; plasma membrane [GO:0005886]; protein complex [GO:0043234]; enzyme binding [GO:0019899]; kinase binding [GO:0019900]; NF-kappaB bindin…
P11274	BCR_HUMAN	BCR BCR1 D22S11			cell junction [GO:0030054]; cytosol [GO:0005829]; extracellular exosome [GO:0070062]; membrane [GO:0016020]; postsynaptic density [GO:0014069]; postsynaptic membrane [GO:0045211]; protein complex [GO:0043234]; ATP binding [GO:0005524]; GTPase activator activity [GO:0005096]; kinase activity [GO:0016301]; protein serine/threonine kinase activity [GO:0004674]; protein tyrosine kinase activity [GO:0…
P23560	BDNF_HUMAN	BDNF		Cellsurface proteins	cytoplasm [GO:0005737]; cytoplasmic membrane-bounded vesicle [GO:0016023]; dendrite [GO:0030425]; extracellular region [GO:0005576]; extracellular space [GO:0005615]; mitochondrial crista [GO:0030061]; perikaryon [GO:0043204]; perinuclear region of cytoplasm [GO:0048471]; synaptic vesicle [GO:0008021]; terminal bouton [GO:0043195]; growth factor activity [GO:0008083]; neurotrophin TRKB receptor b…	NGF-beta family
P55957	BID_HUMAN	BID			cytosol [GO:0005829]; extracellular exosome [GO:0070062]; integral component of mitochondrial membrane [GO:0032592]; membrane [GO:0016020]; mitochondrial outer membrane [GO:0005741]; mitochondrion [GO:0005739]; death receptor binding [GO:0005123]; activation of cysteine-type endopeptidase activity involved in apoptotic process [GO:0006919]; apoptotic mitochondrial changes [GO:0008637]; apoptotic …
Q13490	BIRC2_HUMAN	BIRC2 API1 IAP2 MIHB RNF48			CD40 receptor complex [GO:0035631]; cytoplasm [GO:0005737]; cytoplasmic side of plasma membrane [GO:0009898]; cytosol [GO:0005829]; membrane raft [GO:0045121]; nucleus [GO:0005634]; XY body [GO:0001741]; cysteine-type endopeptidase inhibitor activity involved in apoptotic process [GO:0043027]; ligase activity [GO:0016874]; protein N-terminus binding [GO:0047485]; transcription coactivator activit…	IAP family
Q13489	BIRC3_HUMAN	BIRC3 API2 IAP1 MIHC RNF49			cytoplasm [GO:0005737]; cytosol [GO:0005829]; membrane raft [GO:0045121]; nucleoplasm [GO:0005654]; nucleus [GO:0005634]; protein complex [GO:0043234]; cysteine-type endopeptidase inhibitor activity involved in apoptotic process [GO:0043027]; ligase activity [GO:0016874]; ubiquitin-protein transferase activity [GO:0004842]; zinc ion binding [GO:0008270]; cell surface receptor signaling pathway [G…	IAP family
O15392	BIRC5_HUMAN	BIRC5 API4 IAP4			centriole [GO:0005814]; chromosome passenger complex [GO:0032133]; chromosome, centromeric region [GO:0000775]; condensed chromosome kinetochore [GO:0000777]; cytoplasm [GO:0005737]; cytoplasmic microtubule [GO:0005881]; cytosol [GO:0005829]; interphase microtubule organizing center [GO:0031021]; microtubule [GO:0005874]; midbody [GO:0030496]; nuclear chromosome [GO:0000228]; nucleus [GO:0005634]…	IAP family
Q96CA5	BIRC7_HUMAN	BIRC7 KIAP LIVIN MLIAP RNF50 UNQ5800/PRO19607/PRO21344			cytoplasm [GO:0005737]; Golgi apparatus [GO:0005794]; nucleus [GO:0005634]; cysteine-type endopeptidase inhibitor activity [GO:0004869]; cysteine-type endopeptidase inhibitor activity involved in apoptotic process [GO:0043027]; enzyme binding [GO:0019899]; ligase activity [GO:0016874]; ubiquitin-protein transferase activity [GO:0004842]; zinc ion binding [GO:0008270]; activation of JUN kinase act…	IAP family
P51451	BLK_HUMAN	BLK			extrinsic component of cytoplasmic side of plasma membrane [GO:0031234]; ATP binding [GO:0005524]; non-membrane spanning protein tyrosine kinase activity [GO:0004715]; protein tyrosine kinase activity [GO:0004713]; receptor binding [GO:0005102]; B cell receptor signaling pathway [GO:0050853]; cellular response to peptide hormone stimulus [GO:0071375]; innate immune response [GO:0045087]; intracel…	Protein kinase superfamily, Tyr protein kinase family, SRC subfamily
P18075	BMP7_HUMAN	BMP7 OP1			extracellular matrix [GO:0031012]; extracellular region [GO:0005576]; extracellular space [GO:0005615]; membrane-bounded vesicle [GO:0031988]; BMP receptor binding [GO:0070700]; cytokine activity [GO:0005125]; heparin binding [GO:0008201]; transforming growth factor beta receptor binding [GO:0005160]; axon guidance [GO:0007411]; BMP signaling pathway [GO:0030509]; branching involved in salivary g…	TGF-beta family
Q13873	BMPR2_HUMAN	BMPR2 PPH1		Cellsurface proteins	apical plasma membrane [GO:0016324]; basal plasma membrane [GO:0009925]; caveola [GO:0005901]; cell surface [GO:0009986]; cytoplasm [GO:0005737]; dendrite [GO:0030425]; extracellular space [GO:0005615]; integral component of plasma membrane [GO:0005887]; neuronal cell body [GO:0043025]; plasma membrane [GO:0005886]; spanning component of plasma membrane [GO:0044214]; activin receptor activity, ty…	Protein kinase superfamily, TKL Ser/Thr protein kinase family, TGFB receptor subfamily
P36894	BMR1A_HUMAN	BMPR1A ACVRLK3 ALK3			dendrite [GO:0030425]; external side of plasma membrane [GO:0009897]; integral component of membrane [GO:0016021]; neuronal cell body [GO:0043025]; plasma membrane [GO:0005886]; ATP binding [GO:0005524]; metal ion binding [GO:0046872]; protein homodimerization activity [GO:0042803]; protein serine/threonine kinase activity [GO:0004674]; receptor signaling protein serine/threonine kinase activity …	Protein kinase superfamily, TKL Ser/Thr protein kinase family, TGFB receptor subfamily
O00238	BMR1B_HUMAN	BMPR1B			integral component of plasma membrane [GO:0005887]; plasma membrane [GO:0005886]; receptor complex [GO:0043235]; ATP binding [GO:0005524]; metal ion binding [GO:0046872]; protein serine/threonine kinase activity [GO:0004674]; receptor signaling protein serine/threonine kinase activity [GO:0004702]; SMAD binding [GO:0046332]; transforming growth factor beta receptor activity, type I [GO:0005025]; …	Protein kinase superfamily, TKL Ser/Thr protein kinase family, TGFB receptor subfamily
P51813	BMX_HUMAN	BMX			cytosol [GO:0005829]; extrinsic component of cytoplasmic side of plasma membrane [GO:0031234]; ruffle membrane [GO:0032587]; ATP binding [GO:0005524]; metal ion binding [GO:0046872]; non-membrane spanning protein tyrosine kinase activity [GO:0004715]; protein tyrosine kinase activity [GO:0004713]; signal transducer activity [GO:0004871]; adaptive immune response [GO:0002250]; apoptotic process [G…	Protein kinase superfamily, Tyr protein kinase family, TEC subfamily
Q53S33	BOLA3_HUMAN	BOLA3			extracellular region [GO:0005576]	BolA/IbaG family
Q14137	BOP1_HUMAN	BOP1 KIAA0124			nucleoplasm [GO:0005654]; PeBoW complex [GO:0070545]; preribosome, large subunit precursor [GO:0030687]; ribonucleoprotein complex [GO:0030529]; poly(A) RNA binding [GO:0044822]; ribonucleoprotein complex binding [GO:0043021]; cell proliferation [GO:0008283]; cleavage in ITS2 between 5.8S rRNA and LSU-rRNA of tricistronic rRNA transcript (SSU-rRNA, 5.8S rRNA, LSU-rRNA) [GO:0000448]; maturation of…	WD repeat BOP1/ERB1 family
P17213	BPI_HUMAN	BPI			cytoplasm [GO:0005737]; extracellular exosome [GO:0070062]; extracellular space [GO:0005615]; integral component of plasma membrane [GO:0005887]; lipopolysaccharide binding [GO:0001530]; defense response to Gram-negative bacterium [GO:0050829]; immune response [GO:0006955]; negative regulation of interleukin-6 production [GO:0032715]; negative regulation of interleukin-8 production [GO:0032717]; …	BPI/LBP/Plunc superfamily, BPI/LBP family
Q9NP55	BPIA1_HUMAN	BPIFA1 LUNX NASG PLUNC SPLUNC1 SPURT UNQ787/PRO1606			extracellular region [GO:0005576]; extracellular space [GO:0005615]; lipid binding [GO:0008289]; antibacterial humoral response [GO:0019731]; innate immune response [GO:0045087]; multicellular organismal water homeostasis [GO:0050891]; negative regulation of single-species biofilm formation in or on host organism [GO:1900229]; regulation of liquid surface tension [GO:0050828]; regulation of sodiu…	BPI/LBP/Plunc superfamily, Plunc family
P15056	BRAF_HUMAN	BRAF BRAF1 RAFB1			cell body [GO:0044297]; cytosol [GO:0005829]; mitochondrion [GO:0005739]; neuron projection [GO:0043005]; nucleus [GO:0005634]; plasma membrane [GO:0005886]; ATP binding [GO:0005524]; calcium ion binding [GO:0005509]; identical protein binding [GO:0042802]; MAP kinase kinase kinase activity [GO:0004709]; protein kinase activity [GO:0004672]; protein serine/threonine kinase activity [GO:0004674]; …	Protein kinase superfamily, TKL Ser/Thr protein kinase family, RAF subfamily
P25440	BRD2_HUMAN	BRD2 KIAA9001 RING3			cytoplasm [GO:0005737]; nucleus [GO:0005634]; chromatin binding [GO:0003682]; lysine-acetylated histone binding [GO:0070577]; chromatin modification [GO:0016568]; nucleosome assembly [GO:0006334]; regulation of transcription from RNA polymerase II promoter [GO:0006357]; spermatogenesis [GO:0007283]; transcription, DNA-templated [GO:0006351]
Q15059	BRD3_HUMAN	BRD3 KIAA0043 RING3L			nucleus [GO:0005634]; chromatin binding [GO:0003682]; lysine-acetylated histone binding [GO:0070577]; chromatin modification [GO:0016568]; regulation of transcription from RNA polymerase II promoter [GO:0006357]; transcription, DNA-templated [GO:0006351]
Q9H0E9	BRD8_HUMAN	BRD8 SMAP SMAP2			mitochondrion [GO:0005739]; NuA4 histone acetyltransferase complex [GO:0035267]; nucleoplasm [GO:0005654]; nucleus [GO:0005634]; Swr1 complex [GO:0000812]; sequence-specific DNA binding transcription factor activity [GO:0003700]; thyroid hormone receptor activity [GO:0004887]; cell surface receptor signaling pathway [GO:0007166]; chromatin organization [GO:0006325]; histone H2A acetylation [GO:00…
Q58F21	BRDT_HUMAN	BRDT			nucleus [GO:0005634]; histone binding [GO:0042393]; lysine-acetylated histone binding [GO:0070577]; transcription coactivator activity [GO:0003713]; cell differentiation [GO:0030154]; chromatin remodeling [GO:0006338]; histone displacement [GO:0001207]; male meiosis [GO:0007140]; male meiosis I [GO:0007141]; mRNA processing [GO:0006397]; positive regulation of transcription during meiosis [GO:005…
O75150	BRE1B_HUMAN	RNF40 BRE1B KIAA0661	PATHWAY: Protein modification; protein ubiquitination.		HULC complex [GO:0033503]; membrane [GO:0016020]; neuron projection [GO:0043005]; nucleoplasm [GO:0005654]; nucleus [GO:0005634]; ubiquitin ligase complex [GO:0000151]; ligase activity [GO:0016874]; mRNA 3'-UTR binding [GO:0003730]; protein homodimerization activity [GO:0042803]; ubiquitin protein ligase binding [GO:0031625]; ubiquitin-protein transferase activity [GO:0004842]; zinc ion binding […	BRE1 family
Q8TDC3	BRSK1_HUMAN	BRSK1 KIAA1811 SAD1 SADB			cell junction [GO:0030054]; centrosome [GO:0005813]; cytoplasm [GO:0005737]; nucleoplasm [GO:0005654]; nucleus [GO:0005634]; synaptic vesicle [GO:0008021]; ATP binding [GO:0005524]; gamma-tubulin binding [GO:0043015]; magnesium ion binding [GO:0000287]; protein serine/threonine kinase activity [GO:0004674]; tau-protein kinase activity [GO:0050321]; axonogenesis [GO:0007409]; cellular response to …	Protein kinase superfamily, CAMK Ser/Thr protein kinase family, SNF1 subfamily
Q8IWQ3	BRSK2_HUMAN	BRSK2 C11orf7 PEN11B SADA STK29 HUSSY-12			centrosome [GO:0005813]; cytoplasm [GO:0005737]; endoplasmic reticulum [GO:0005783]; nucleus [GO:0005634]; perinuclear region of cytoplasm [GO:0048471]; ATP binding [GO:0005524]; magnesium ion binding [GO:0000287]; protein serine/threonine kinase activity [GO:0004674]; tau-protein kinase activity [GO:0050321]; actin cytoskeleton reorganization [GO:0031532]; axonogenesis [GO:0007409]; cell divisio…	Protein kinase superfamily, CAMK Ser/Thr protein kinase family, SNF1 subfamily
P20290	BTF3_HUMAN	BTF3 NACB OK/SW-cl.8			cytoplasm [GO:0005737]; nucleus [GO:0005634]; poly(A) RNA binding [GO:0044822]; in utero embryonic development [GO:0001701]; protein transport [GO:0015031]; regulation of transcription, DNA-templated [GO:0006355]; transcription from RNA polymerase II promoter [GO:0006366]	NAC-beta family
P62324	BTG1_HUMAN	BTG1			cytoplasm [GO:0005737]; nucleus [GO:0005634]; enzyme binding [GO:0019899]; kinase binding [GO:0019900]; transcription cofactor activity [GO:0003712]; cell migration [GO:0016477]; negative regulation of cell growth [GO:0030308]; negative regulation of cell proliferation [GO:0008285]; positive regulation of angiogenesis [GO:0045766]; positive regulation of endothelial cell differentiation [GO:00456…	BTG family
Q14201	BTG3_HUMAN	BTG3 ANA TOB5			cytoplasm [GO:0005737]; negative regulation of cell proliferation [GO:0008285]; negative regulation of mitotic cell cycle [GO:0045930]	BTG family
O43683	BUB1_HUMAN	BUB1 BUB1L			condensed chromosome kinetochore [GO:0000777]; condensed nuclear chromosome outer kinetochore [GO:0000942]; cytoplasm [GO:0005737]; cytosol [GO:0005829]; kinetochore [GO:0000776]; membrane [GO:0016020]; nucleoplasm [GO:0005654]; ATP binding [GO:0005524]; protein kinase activity [GO:0004672]; protein serine/threonine kinase activity [GO:0004674]; apoptotic process [GO:0006915]; cell division [GO:0…	Protein kinase superfamily, Ser/Thr protein kinase family, BUB1 subfamily
O60566	BUB1B_HUMAN	BUB1B BUBR1 MAD3L SSK1			anaphase-promoting complex [GO:0005680]; condensed chromosome kinetochore [GO:0000777]; condensed chromosome outer kinetochore [GO:0000940]; condensed nuclear chromosome kinetochore [GO:0000778]; cytoplasm [GO:0005737]; cytosol [GO:0005829]; kinetochore [GO:0000776]; microtubule organizing center [GO:0005815]; perinuclear region of cytoplasm [GO:0048471]; spindle midzone [GO:0051233]; ATP binding…	Protein kinase superfamily, Ser/Thr protein kinase family, BUB1 subfamily
P41223	BUD31_HUMAN	BUD31 EDG2			nucleus [GO:0005634]; spliceosomal complex [GO:0005681]; sequence-specific DNA binding transcription factor activity [GO:0003700]; mRNA splicing, via spliceosome [GO:0000398]; regulation of transcription from RNA polymerase II promoter [GO:0006357]	BUD31 (G10) family
Q13901	C1D_HUMAN	C1D			cytoplasm [GO:0005737]; nuclear exosome (RNase complex) [GO:0000176]; nucleolus [GO:0005730]; nucleus [GO:0005634]; transcriptional repressor complex [GO:0017053]; DNA binding [GO:0003677]; RNA binding [GO:0003723]; transcription corepressor activity [GO:0003714]; apoptotic process [GO:0006915]; maturation of 5.8S rRNA [GO:0000460]; negative regulation of transcription, DNA-templated [GO:0045892]…	C1D family
Q9Y5P4	C43BP_HUMAN	COL4A3BP CERT STARD11			cytosol [GO:0005829]; endoplasmic reticulum membrane [GO:0005789]; Golgi apparatus [GO:0005794]; mitochondrion [GO:0005739]; nucleoplasm [GO:0005654]; ceramide binding [GO:0097001]; ceramide transporter activity [GO:0035620]; phosphatidylinositol-4-phosphate binding [GO:0070273]; protein kinase activity [GO:0004672]; cell morphogenesis [GO:0000902]; cell proliferation [GO:0008283]; ceramide metab…
P04003	C4BPA_HUMAN	C4BPA C4BP		Cellsurface proteins	blood microparticle [GO:0072562]; extracellular region [GO:0005576]; extracellular space [GO:0005615]; other organism cell [GO:0044216]; plasma membrane [GO:0005886]; poly(A) RNA binding [GO:0044822]; complement activation, classical pathway [GO:0006958]; innate immune response [GO:0045087]; negative regulation of complement activation, classical pathway [GO:0045959]; positive regulation of prote…
Q99643	C560_HUMAN	SDHC CYB560 SDH3	PATHWAY: Carbohydrate metabolism; tricarboxylic acid cycle.		integral component of membrane [GO:0016021]; mitochondrial inner membrane [GO:0005743]; mitochondrial respiratory chain complex II, succinate dehydrogenase complex (ubiquinone) [GO:0005749]; mitochondrion [GO:0005739]; respiratory chain complex II [GO:0045273]; electron carrier activity [GO:0009055]; heme binding [GO:0020037]; metal ion binding [GO:0046872]; succinate dehydrogenase activity [GO:0…	Cytochrome b560 family
Q8IYL3	CA174_HUMAN	C1orf174			nucleus [GO:0005634]	UPF0688 family
Q8TAB5	CA216_HUMAN	C1orf216				UPF0500 family
O75952	CABYR_HUMAN	CABYR CBP86 FSP2			cytoplasm [GO:0005737]; cytoskeleton [GO:0005856]; motile cilium [GO:0031514]; nucleolus [GO:0005730]; nucleus [GO:0005634]; sperm end piece [GO:0097229]; sperm fibrous sheath [GO:0035686]; sperm principal piece [GO:0097228]; calcium ion binding [GO:0005509]; enzyme binding [GO:0019899]; protein heterodimerization activity [GO:0046982]; SH3 domain binding [GO:0017124]; epithelial cilium movement …
Q9H159	CAD19_HUMAN	CDH19 CDH7L2 UNQ478/PRO941		Cellsurface proteins	integral component of membrane [GO:0016021]; plasma membrane [GO:0005886]; calcium ion binding [GO:0005509]; homophilic cell adhesion via plasma membrane adhesion molecules [GO:0007156]
Q8TC20	CAGE1_HUMAN	CAGE1 CTAG3
P00915	CAH1_HUMAN	CA1			cytosol [GO:0005829]; extracellular exosome [GO:0070062]; arylesterase activity [GO:0004064]; carbonate dehydratase activity [GO:0004089]; hydro-lyase activity [GO:0016836]; zinc ion binding [GO:0008270]; bicarbonate transport [GO:0015701]; one-carbon metabolic process [GO:0006730]; small molecule metabolic process [GO:0044281]	Alpha-carbonic anhydrase family
P22748	CAH4_HUMAN	CA4			anchored component of external side of plasma membrane [GO:0031362]; apical plasma membrane [GO:0016324]; brush border membrane [GO:0031526]; cell surface [GO:0009986]; endoplasmic reticulum-Golgi intermediate compartment [GO:0005793]; extracellular exosome [GO:0070062]; Golgi apparatus [GO:0005794]; membrane [GO:0016020]; perinuclear region of cytoplasm [GO:0048471]; plasma membrane [GO:0005886]…	Alpha-carbonic anhydrase family
Q16790	CAH9_HUMAN	CA9 G250 MN			basolateral plasma membrane [GO:0016323]; integral component of membrane [GO:0016021]; microvillus membrane [GO:0031528]; nucleolus [GO:0005730]; plasma membrane [GO:0005886]; carbonate dehydratase activity [GO:0004089]; zinc ion binding [GO:0008270]; bicarbonate transport [GO:0015701]; cellular response to hypoxia [GO:0071456]; morphogenesis of an epithelium [GO:0002009]; one-carbon metabolic pr…	Alpha-carbonic anhydrase family
Q96GE6	CALL4_HUMAN	CALML4			calcium ion binding [GO:0005509]	Calmodulin family
P62158	CALM_HUMAN	CALM1 CALM CAM CAM1; CALM2 CAM2 CAMB; CALM3 CALML2 CAM3 CAMC CAMIII			centrosome [GO:0005813]; cytoplasm [GO:0005737]; cytosol [GO:0005829]; extracellular exosome [GO:0070062]; extracellular region [GO:0005576]; growth cone [GO:0030426]; nucleoplasm [GO:0005654]; nucleus [GO:0005634]; plasma membrane [GO:0005886]; sarcomere [GO:0030017]; spindle microtubule [GO:0005876]; spindle pole [GO:0000922]; vesicle [GO:0031982]; calcium ion binding [GO:0005509]; ion channel …	Calmodulin family
P27797	CALR_HUMAN	CALR CRTC		Cellsurface proteins	acrosomal vesicle [GO:0001669]; cell surface [GO:0009986]; cytoplasm [GO:0005737]; cytosol [GO:0005829]; endocytic vesicle lumen [GO:0071682]; endoplasmic reticulum [GO:0005783]; endoplasmic reticulum lumen [GO:0005788]; external side of plasma membrane [GO:0009897]; extracellular exosome [GO:0070062]; extracellular region [GO:0005576]; extracellular space [GO:0005615]; focal adhesion [GO:0005925…	Calreticulin family
Q96L12	CALR3_HUMAN	CALR3 CRT2			endoplasmic reticulum lumen [GO:0005788]; calcium ion binding [GO:0005509]; carbohydrate binding [GO:0030246]; cell differentiation [GO:0030154]; protein folding [GO:0006457]; spermatogenesis [GO:0007283]	Calreticulin family
O43852	CALU_HUMAN	CALU		Cellsurface proteins	endoplasmic reticulum [GO:0005783]; extracellular region [GO:0005576]; Golgi apparatus [GO:0005794]; melanosome [GO:0042470]; membrane [GO:0016020]; sarcoplasmic reticulum lumen [GO:0033018]; calcium ion binding [GO:0005509]; blood coagulation [GO:0007596]; platelet activation [GO:0030168]; platelet degranulation [GO:0002576]	CREC family
Q8NCB2	CAMKV_HUMAN	CAMKV			cytoplasmic vesicle membrane [GO:0030659]; plasma membrane [GO:0005886]; ATP binding [GO:0005524]; protein kinase activity [GO:0004672]	Protein kinase superfamily, CAMK Ser/Thr protein kinase family
P63098	CANB1_HUMAN	PPP3R1 CNA2 CNB			calcineurin complex [GO:0005955]; cytosol [GO:0005829]; nucleoplasm [GO:0005654]; sarcolemma [GO:0042383]; calcium ion binding [GO:0005509]; calcium-dependent protein serine/threonine phosphatase activity [GO:0004723]; calmodulin binding [GO:0005516]; protein domain specific binding [GO:0019904]; apoptotic process [GO:0006915]; calcineurin-NFAT signaling cascade [GO:0033173]; dephosphorylation [G…	Calcineurin regulatory subunit family
P40121	CAPG_HUMAN	CAPG AFCP MCP			centriole [GO:0005814]; cytoplasm [GO:0005737]; extracellular exosome [GO:0070062]; F-actin capping protein complex [GO:0008290]; Flemming body [GO:0090543]; melanosome [GO:0042470]; mitotic spindle [GO:0072686]; nucleolus [GO:0005730]; nucleoplasm [GO:0005654]; nucleus [GO:0005634]; protein complex binding [GO:0032403]; protein domain specific binding [GO:0019904]; barbed-end actin filament capp…	Villin/gelsolin family
Q9Y2G2	CARD8_HUMAN	CARD8 KIAA0955 NDPP1			cytoplasm [GO:0005737]; NLRP3 inflammasome complex [GO:0072559]; nucleoplasm [GO:0005654]; nucleus [GO:0005634]; cysteine-type endopeptidase activator activity involved in apoptotic process [GO:0008656]; NACHT domain binding [GO:0032089]; protein homodimerization activity [GO:0042803]; activation of cysteine-type endopeptidase activity involved in apoptotic process [GO:0006919]; negative regulati…
Q9H257	CARD9_HUMAN	CARD9			cytoplasm [GO:0005737]; cytosol [GO:0005829]; plasma membrane [GO:0005886]; CARD domain binding [GO:0050700]; protein homodimerization activity [GO:0042803]; defense response to Gram-positive bacterium [GO:0050830]; defense response to virus [GO:0051607]; innate immune response [GO:0045087]; nucleotide-binding domain, leucine rich repeat containing receptor signaling pathway [GO:0035872]; nucleot…
Q14511	CASL_HUMAN	NEDD9 CASL CASS2			cell cortex [GO:0005938]; cytoplasm [GO:0005737]; focal adhesion [GO:0005925]; Golgi apparatus [GO:0005794]; lamellipodium [GO:0030027]; nucleus [GO:0005634]; spindle [GO:0005819]; spindle pole [GO:0000922]; actin filament bundle assembly [GO:0051017]; cell adhesion [GO:0007155]; cell division [GO:0051301]; cytoskeleton organization [GO:0007010]; integrin-mediated signaling pathway [GO:0007229]; …	CAS family
P29466	CASP1_HUMAN	CASP1 IL1BC IL1BCE			AIM2 inflammasome complex [GO:0097169]; cytoplasm [GO:0005737]; cytosol [GO:0005829]; extracellular region [GO:0005576]; IPAF inflammasome complex [GO:0072557]; NLRP1 inflammasome complex [GO:0072558]; NLRP3 inflammasome complex [GO:0072559]; cysteine-type endopeptidase activator activity involved in apoptotic process [GO:0008656]; cysteine-type endopeptidase activity [GO:0004197]; endopeptidase …	Peptidase C14A family
P42574	CASP3_HUMAN	CASP3 CPP32			cytosol [GO:0005829]; nucleoplasm [GO:0005654]; nucleus [GO:0005634]; plasma membrane [GO:0005886]; aspartic-type endopeptidase activity [GO:0004190]; cyclin-dependent protein serine/threonine kinase inhibitor activity [GO:0004861]; cysteine-type endopeptidase activity [GO:0004197]; cysteine-type endopeptidase activity involved in apoptotic process [GO:0097153]; cysteine-type endopeptidase activi…	Peptidase C14A family
P49662	CASP4_HUMAN	CASP4 ICH2			AIM2 inflammasome complex [GO:0097169]; cytoplasm [GO:0005737]; endoplasmic reticulum [GO:0005783]; endoplasmic reticulum membrane [GO:0005789]; IPAF inflammasome complex [GO:0072557]; mitochondrion [GO:0005739]; NLRP3 inflammasome complex [GO:0072559]; cysteine-type endopeptidase activity [GO:0004197]; apoptotic process [GO:0006915]; intrinsic apoptotic signaling pathway [GO:0097193]; intrinsic …	Peptidase C14A family
P55212	CASP6_HUMAN	CASP6 MCH2			cytoplasm [GO:0005737]; cytosol [GO:0005829]; nucleoplasm [GO:0005654]; cysteine-type endopeptidase activity [GO:0004197]; cysteine-type endopeptidase activity involved in execution phase of apoptosis [GO:0097200]; cysteine-type peptidase activity [GO:0008234]; identical protein binding [GO:0042802]; apoptotic process [GO:0006915]; cellular component disassembly involved in execution phase of apo…	Peptidase C14A family
P55210	CASP7_HUMAN	CASP7 MCH3		Cellsurface proteins	cytoplasm [GO:0005737]; cytosol [GO:0005829]; nucleoplasm [GO:0005654]; nucleus [GO:0005634]; cysteine-type endopeptidase activity [GO:0004197]; cysteine-type endopeptidase activity involved in execution phase of apoptosis [GO:0097200]; cysteine-type peptidase activity [GO:0008234]; activation of cysteine-type endopeptidase activity involved in apoptotic process by cytochrome c [GO:0008635]; apop…	Peptidase C14A family
P55211	CASP9_HUMAN	CASP9 MCH6			apoptosome [GO:0043293]; cytosol [GO:0005829]; mitochondrion [GO:0005739]; nucleus [GO:0005634]; cysteine-type endopeptidase activity [GO:0004197]; cysteine-type endopeptidase activity involved in apoptotic signaling pathway [GO:0097199]; enzyme activator activity [GO:0008047]; peptidase activity [GO:0008233]; protein kinase binding [GO:0019901]; SH3 domain binding [GO:0017124]; activation of cys…	Peptidase C14A family
Q92851	CASPA_HUMAN	CASP10 MCH4			CD95 death-inducing signaling complex [GO:0031265]; cytosol [GO:0005829]; ripoptosome [GO:0097342]; cysteine-type endopeptidase activity [GO:0004197]; cysteine-type endopeptidase activity involved in apoptotic signaling pathway [GO:0097199]; death effector domain binding [GO:0035877]; ubiquitin protein ligase binding [GO:0031625]; activation of cysteine-type endopeptidase activity involved in apo…	Peptidase C14A family
Q9NQ75	CASS4_HUMAN	CASS4 C20orf32 HEFL			cytoplasm [GO:0005737]; cytoskeleton [GO:0005856]; focal adhesion [GO:0005925]; membrane [GO:0016020]; phosphorelay sensor kinase activity [GO:0000155]; cell adhesion [GO:0007155]	CAS family
P07339	CATD_HUMAN	CTSD CPSD		Cellsurface proteins	extracellular exosome [GO:0070062]; extracellular region [GO:0005576]; extracellular space [GO:0005615]; lysosomal lumen [GO:0043202]; lysosome [GO:0005764]; melanosome [GO:0042470]; membrane raft [GO:0045121]; aspartic-type endopeptidase activity [GO:0004190]; antigen processing and presentation of exogenous peptide antigen via MHC class II [GO:0019886]; autophagy [GO:0006914]; collagen cataboli…	Peptidase A1 family
P14091	CATE_HUMAN	CTSE			endosome [GO:0005768]; extracellular exosome [GO:0070062]; aspartic-type endopeptidase activity [GO:0004190]; antigen processing and presentation of exogenous peptide antigen via MHC class II [GO:0019886]; digestion [GO:0007586]; protein autoprocessing [GO:0016540]; protein catabolic process [GO:0030163]; proteolysis [GO:0006508]	Peptidase A1 family
Q9H9S4	CB39L_HUMAN	CAB39L			cytosol [GO:0005829]; extracellular exosome [GO:0070062]; cell cycle arrest [GO:0007050]; insulin receptor signaling pathway [GO:0008286]	Mo25 family
Q9ULV8	CBLC_HUMAN	CBLC CBL3 RNF57			extracellular exosome [GO:0070062]; nucleus [GO:0005634]; calcium ion binding [GO:0005509]; epidermal growth factor receptor binding [GO:0005154]; ligase activity [GO:0016874]; phosphotyrosine binding [GO:0001784]; SH3 domain binding [GO:0017124]; signal transducer activity [GO:0004871]; ubiquitin protein ligase activity [GO:0061630]; zinc ion binding [GO:0008270]; cell surface receptor signaling…
Q9UI42	CBPA4_HUMAN	CPA4 CPA3 UNQ694/PRO1339			extracellular region [GO:0005576]; metallocarboxypeptidase activity [GO:0004181]; zinc ion binding [GO:0008270]; histone acetylation [GO:0016573]	Peptidase M14 family
P14384	CBPM_HUMAN	CPM		Cellsurface proteins	anchored component of membrane [GO:0031225]; cell surface [GO:0009986]; extracellular exosome [GO:0070062]; plasma membrane [GO:0005886]; carboxypeptidase activity [GO:0004180]; metallocarboxypeptidase activity [GO:0004181]; zinc ion binding [GO:0008270]; anatomical structure morphogenesis [GO:0009653]	Peptidase M14 family
P45973	CBX5_HUMAN	CBX5 HP1A			chromocenter [GO:0010369]; histone deacetylase complex [GO:0000118]; histone methyltransferase complex [GO:0035097]; kinetochore [GO:0000776]; nuclear envelope [GO:0005635]; nuclear heterochromatin [GO:0005720]; nuclear pericentric heterochromatin [GO:0031618]; nucleolus [GO:0005730]; nucleoplasm [GO:0005654]; nucleus [GO:0005634]; transcriptional repressor complex [GO:0017053]; chromatin binding…
Q8TBZ0	CC110_HUMAN	CCDC110 KMHN1			cytoplasm [GO:0005737]; Golgi apparatus [GO:0005794]; intracellular membrane-bounded organelle [GO:0043231]; nucleolus [GO:0005730]; nucleus [GO:0005634]
Q5T5S1	CC183_HUMAN	CCDC183 KIAA1984
Q8N5R6	CCD33_HUMAN	CCDC33
Q8IYA8	CCD36_HUMAN	CCDC36			positive regulation of defense response to virus by host [GO:0002230]
Q9BSQ5	CCM2_HUMAN	CCM2 C7orf22 PP10187			cytoplasm [GO:0005737]; protein complex [GO:0043234]; blood vessel endothelial cell differentiation [GO:0060837]; cell-cell junction organization [GO:0045216]; endothelial cell development [GO:0001885]; endothelial tube morphogenesis [GO:0061154]; in utero embryonic development [GO:0001701]; inner ear development [GO:0048839]; integrin-mediated signaling pathway [GO:0007229]; multicellular organi…	CCM2 family
P78396	CCNA1_HUMAN	CCNA1			cytosol [GO:0005829]; microtubule cytoskeleton [GO:0015630]; nucleoplasm [GO:0005654]; cell division [GO:0051301]; G1/S transition of mitotic cell cycle [GO:0000082]; G2/M transition of mitotic cell cycle [GO:0000086]; male meiosis I [GO:0007141]; mitotic cell cycle [GO:0000278]; mitotic nuclear division [GO:0007067]; regulation of cyclin-dependent protein serine/threonine kinase activity [GO:000…	Cyclin family, Cyclin AB subfamily
P20248	CCNA2_HUMAN	CCNA2 CCN1 CCNA			cytoplasm [GO:0005737]; female pronucleus [GO:0001939]; male pronucleus [GO:0001940]; nucleoplasm [GO:0005654]; nucleus [GO:0005634]; cell division [GO:0051301]; G2/M transition of mitotic cell cycle [GO:0000086]; mitotic cell cycle [GO:0000278]; mitotic G2 DNA damage checkpoint [GO:0007095]; mitotic nuclear division [GO:0007067]; organ regeneration [GO:0031100]; positive regulation of fibroblast…	Cyclin family, Cyclin AB subfamily
P14635	CCNB1_HUMAN	CCNB1 CCNB			centrosome [GO:0005813]; condensed nuclear chromosome outer kinetochore [GO:0000942]; cytoplasm [GO:0005737]; cytosol [GO:0005829]; membrane [GO:0016020]; nucleoplasm [GO:0005654]; nucleus [GO:0005634]; spindle pole [GO:0000922]; histone kinase activity [GO:0035173]; patched binding [GO:0005113]; protein kinase binding [GO:0019901]; anaphase-promoting complex-dependent proteasomal ubiquitin-depen…	Cyclin family, Cyclin AB subfamily
P24385	CCND1_HUMAN	CCND1 BCL1 PRAD1			cyclin-dependent protein kinase holoenzyme complex [GO:0000307]; cytosol [GO:0005829]; intracellular [GO:0005622]; membrane [GO:0016020]; nucleoplasm [GO:0005654]; nucleus [GO:0005634]; tight junction [GO:0005923]; transcriptional repressor complex [GO:0017053]; cyclin-dependent protein serine/threonine kinase regulator activity [GO:0016538]; enzyme binding [GO:0019899]; histone deacetylase bindi…	Cyclin family, Cyclin D subfamily
P30279	CCND2_HUMAN	CCND2			chromatin [GO:0000785]; cyclin-dependent protein kinase holoenzyme complex [GO:0000307]; cytosol [GO:0005829]; nuclear membrane [GO:0031965]; nucleolus [GO:0005730]; nucleoplasm [GO:0005654]; nucleus [GO:0005634]; protein kinase binding [GO:0019901]; cell cycle [GO:0007049]; cell division [GO:0051301]; positive regulation of cyclin-dependent protein serine/threonine kinase activity [GO:0045737]; …	Cyclin family, Cyclin D subfamily
P51946	CCNH_HUMAN	CCNH			cyclin-dependent protein kinase activating kinase holoenzyme complex [GO:0019907]; holo TFIIH complex [GO:0005675]; nucleoplasm [GO:0005654]; nucleus [GO:0005634]; TFIIK complex [GO:0070985]; cyclin-dependent protein serine/threonine kinase regulator activity [GO:0016538]; kinase activity [GO:0016301]; 7-methylguanosine mRNA capping [GO:0006370]; DNA repair [GO:0006281]; G1/S transition of mitoti…	Cyclin family, Cyclin C subfamily
Q14094	CCNI_HUMAN	CCNI			regulation of cell cycle [GO:0051726]; spermatogenesis [GO:0007283]	Cyclin family
P51681	CCR5_HUMAN	CCR5 CMKBR5			cell surface [GO:0009986]; cytoplasm [GO:0005737]; endosome [GO:0005768]; external side of plasma membrane [GO:0009897]; integral component of plasma membrane [GO:0005887]; plasma membrane [GO:0005886]; actin binding [GO:0003779]; C-C chemokine binding [GO:0019957]; C-C chemokine receptor activity [GO:0016493]; chemokine (C-C motif) ligand 5 binding [GO:0071791]; chemokine receptor activity [GO:0…	G-protein coupled receptor 1 family
P21127	CD11B_HUMAN	CDK11B CDC2L1 CDK11 PITSLREA PK58			cytoplasm [GO:0005737]; nucleus [GO:0005634]; ATP binding [GO:0005524]; cyclin-dependent protein serine/threonine kinase activity [GO:0004693]; poly(A) RNA binding [GO:0044822]; protein kinase activity [GO:0004672]; protein serine/threonine kinase activity [GO:0004674]; apoptotic process [GO:0006915]; cell proliferation [GO:0008283]; mitotic nuclear division [GO:0007067]; protein phosphorylation …	Protein kinase superfamily, CMGC Ser/Thr protein kinase family, CDC2/CDKX subfamily
Q5ZPR3	CD276_HUMAN	CD276 B7H3 PSEC0249 UNQ309/PRO352		Cellsurface proteins	external side of plasma membrane [GO:0009897]; extracellular exosome [GO:0070062]; integral component of membrane [GO:0016021]; receptor binding [GO:0005102]; cell proliferation [GO:0008283]; immune response [GO:0006955]; negative regulation of inflammatory response [GO:0050728]; negative regulation of interferon-gamma biosynthetic process [GO:0045077]; negative regulation of interleukin-2 biosyn…	Immunoglobulin superfamily, BTN/MOG family
O43866	CD5L_HUMAN	CD5L API6 UNQ203/PRO229			blood microparticle [GO:0072562]; extracellular exosome [GO:0070062]; extracellular region [GO:0005576]; extracellular space [GO:0005615]; membrane [GO:0016020]; scavenger receptor activity [GO:0005044]; apoptotic process [GO:0006915]; cellular defense response [GO:0006968]
Q15078	CD5R1_HUMAN	CDK5R1 CDK5R NCK5A			axon [GO:0030424]; contractile fiber [GO:0043292]; cyclin-dependent protein kinase 5 holoenzyme complex [GO:0016533]; cytoplasm [GO:0005737]; cytosol [GO:0005829]; dendrite [GO:0030425]; dendritic spine [GO:0043197]; growth cone [GO:0030426]; intracellular membrane-bounded organelle [GO:0043231]; membrane [GO:0016020]; neuromuscular junction [GO:0031594]; neuronal cell body [GO:0043025]; nucleopl…	Cyclin-dependent kinase 5 activator family
Q12834	CDC20_HUMAN	CDC20	PATHWAY: Protein modification; protein ubiquitination.		centrosome [GO:0005813]; cytoplasm [GO:0005737]; cytosol [GO:0005829]; nucleoplasm [GO:0005654]; nucleus [GO:0005634]; perinuclear region of cytoplasm [GO:0048471]; protein complex [GO:0043234]; spindle [GO:0005819]; spindle pole [GO:0000922]; enzyme binding [GO:0019899]; protein C-terminus binding [GO:0008022]; activation of anaphase-promoting complex activity [GO:0051488]; anaphase-promoting co…	WD repeat CDC20/Fizzy family
P60953	CDC42_HUMAN	CDC42			apical part of cell [GO:0045177]; cell-cell junction [GO:0005911]; cytoplasm [GO:0005737]; cytoplasmic ribonucleoprotein granule [GO:0036464]; cytosol [GO:0005829]; endoplasmic reticulum membrane [GO:0005789]; extracellular exosome [GO:0070062]; filopodium [GO:0030175]; focal adhesion [GO:0005925]; Golgi membrane [GO:0000139]; leading edge membrane [GO:0031256]; membrane [GO:0016020]; microtubule…	Small GTPase superfamily, Rho family, CDC42 subfamily
P06493	CDK1_HUMAN	CDK1 CDC2 CDC28A CDKN1 P34CDC2			centrosome [GO:0005813]; cytoplasm [GO:0005737]; cytosol [GO:0005829]; extracellular exosome [GO:0070062]; membrane [GO:0016020]; midbody [GO:0030496]; mitochondrion [GO:0005739]; mitotic spindle [GO:0072686]; nucleoplasm [GO:0005654]; nucleus [GO:0005634]; spindle microtubule [GO:0005876]; ATP binding [GO:0005524]; cyclin-dependent protein serine/threonine kinase activity [GO:0004693]; histone k…	Protein kinase superfamily, CMGC Ser/Thr protein kinase family, CDC2/CDKX subfamily
Q15131	CDK10_HUMAN	CDK10			ATP binding [GO:0005524]; cyclin-dependent protein serine/threonine kinase activity [GO:0004693]; negative regulation of cell proliferation [GO:0008285]; positive regulation of MAPK cascade [GO:0043410]; traversing start control point of mitotic cell cycle [GO:0007089]	Protein kinase superfamily, CMGC Ser/Thr protein kinase family, CDC2/CDKX subfamily
O94921	CDK14_HUMAN	CDK14 KIAA0834 PFTK1			cytoplasm [GO:0005737]; cytoplasmic cyclin-dependent protein kinase holoenzyme complex [GO:0000308]; cytosol [GO:0005829]; nucleus [GO:0005634]; plasma membrane [GO:0005886]; ATP binding [GO:0005524]; cyclin binding [GO:0030332]; cyclin-dependent protein serine/threonine kinase activity [GO:0004693]; cell division [GO:0051301]; G2/M transition of mitotic cell cycle [GO:0000086]; regulation of can…	Protein kinase superfamily, CMGC Ser/Thr protein kinase family, CDC2/CDKX subfamily
Q00536	CDK16_HUMAN	CDK16 PCTAIRE1 PCTK1			cell junction [GO:0030054]; cytoplasm [GO:0005737]; extrinsic component of cytoplasmic side of plasma membrane [GO:0031234]; microtubule cytoskeleton [GO:0015630]; neuron projection [GO:0043005]; plasma membrane [GO:0005886]; synaptic vesicle [GO:0008021]; transport vesicle [GO:0030133]; ATP binding [GO:0005524]; cyclin-dependent protein serine/threonine kinase activity [GO:0004693]; protein seri…	Protein kinase superfamily, CMGC Ser/Thr protein kinase family, CDC2/CDKX subfamily
Q00537	CDK17_HUMAN	CDK17 PCTAIRE2 PCTK2			ATP binding [GO:0005524]; cyclin-dependent protein serine/threonine kinase activity [GO:0004693]; protein kinase activity [GO:0004672]; protein phosphorylation [GO:0006468]	Protein kinase superfamily, CMGC Ser/Thr protein kinase family, CDC2/CDKX subfamily
Q07002	CDK18_HUMAN	CDK18 PCTAIRE3 PCTK3			ATP binding [GO:0005524]; cyclin-dependent protein serine/threonine kinase activity [GO:0004693]	Protein kinase superfamily, CMGC Ser/Thr protein kinase family, CDC2/CDKX subfamily
Q9BWU1	CDK19_HUMAN	CDK19 CDC2L6 CDK11 KIAA1028			ATP binding [GO:0005524]; cyclin-dependent protein serine/threonine kinase activity [GO:0004693]	Protein kinase superfamily, CMGC Ser/Thr protein kinase family, CDC2/CDKX subfamily
P24941	CDK2_HUMAN	CDK2 CDKN2			Cajal body [GO:0015030]; centrosome [GO:0005813]; chromosome, telomeric region [GO:0000781]; condensed chromosome [GO:0000793]; cyclin-dependent protein kinase holoenzyme complex [GO:0000307]; cytoplasm [GO:0005737]; cytosol [GO:0005829]; endosome [GO:0005768]; nucleoplasm [GO:0005654]; nucleus [GO:0005634]; transcription factor complex [GO:0005667]; X chromosome [GO:0000805]; Y chromosome [GO:00…	Protein kinase superfamily, CMGC Ser/Thr protein kinase family, CDC2/CDKX subfamily
Q8IZL9	CDK20_HUMAN	CDK20 CCRK CDCH			cilium [GO:0005929]; cytoplasm [GO:0005737]; nucleus [GO:0005634]; ATP binding [GO:0005524]; cyclin-dependent protein serine/threonine kinase activity [GO:0004693]; cell cycle [GO:0007049]; cell division [GO:0051301]; multicellular organismal development [GO:0007275]	Protein kinase superfamily, CMGC Ser/Thr protein kinase family, CDC2/CDKX subfamily
P11802	CDK4_HUMAN	CDK4			chromatin [GO:0000785]; cyclin-dependent protein kinase holoenzyme complex [GO:0000307]; cytosol [GO:0005829]; nuclear membrane [GO:0031965]; nucleolus [GO:0005730]; nucleoplasm [GO:0005654]; nucleus [GO:0005634]; perinuclear region of cytoplasm [GO:0048471]; tight junction [GO:0005923]; transcription factor complex [GO:0005667]; ATP binding [GO:0005524]; cyclin binding [GO:0030332]; cyclin-depen…	Protein kinase superfamily, CMGC Ser/Thr protein kinase family, CDC2/CDKX subfamily
Q00535	CDK5_HUMAN	CDK5 CDKN5			axon [GO:0030424]; cell junction [GO:0030054]; cyclin-dependent protein kinase 5 holoenzyme complex [GO:0016533]; cytoplasm [GO:0005737]; cytoskeleton [GO:0005856]; cytosol [GO:0005829]; dendrite [GO:0030425]; filopodium [GO:0030175]; growth cone [GO:0030426]; lamellipodium [GO:0030027]; membrane [GO:0016020]; neuromuscular junction [GO:0031594]; neuronal cell body [GO:0043025]; nucleus [GO:00056…	Protein kinase superfamily, CMGC Ser/Thr protein kinase family, CDC2/CDKX subfamily
P50613	CDK7_HUMAN	CDK7 CAK CAK1 CDKN7 MO15 STK1			cytoplasm [GO:0005737]; holo TFIIH complex [GO:0005675]; mitochondrion [GO:0005739]; nucleoplasm [GO:0005654]; nucleus [GO:0005634]; perinuclear region of cytoplasm [GO:0048471]; androgen receptor binding [GO:0050681]; ATP binding [GO:0005524]; cyclin-dependent protein serine/threonine kinase activity [GO:0004693]; DNA-dependent ATPase activity [GO:0008094]; protein C-terminus binding [GO:0008022…	Protein kinase superfamily, CMGC Ser/Thr protein kinase family, CDC2/CDKX subfamily
P49336	CDK8_HUMAN	CDK8			mediator complex [GO:0016592]; nucleoplasm [GO:0005654]; nucleus [GO:0005634]; ATP binding [GO:0005524]; cyclin-dependent protein serine/threonine kinase activity [GO:0004693]; protein kinase activity [GO:0004672]; RNA polymerase II carboxy-terminal domain kinase activity [GO:0008353]; gene expression [GO:0010467]; Notch signaling pathway [GO:0007219]; positive regulation of transcription from RN…	Protein kinase superfamily, CMGC Ser/Thr protein kinase family, CDC2/CDKX subfamily
P50750	CDK9_HUMAN	CDK9 CDC2L4 TAK			cytoplasm [GO:0005737]; intracellular membrane-bounded organelle [GO:0043231]; membrane [GO:0016020]; nucleoplasm [GO:0005654]; PML body [GO:0016605]; positive transcription elongation factor complex b [GO:0008024]; transcription elongation factor complex [GO:0008023]; ATP binding [GO:0005524]; chromatin binding [GO:0003682]; cyclin-dependent protein serine/threonine kinase activity [GO:0004693];…	Protein kinase superfamily, CMGC Ser/Thr protein kinase family, CDC2/CDKX subfamily
P38936	CDN1A_HUMAN	CDKN1A CAP20 CDKN1 CIP1 MDA6 PIC1 SDI1 WAF1			cyclin-dependent protein kinase holoenzyme complex [GO:0000307]; cytosol [GO:0005829]; intracellular membrane-bounded organelle [GO:0043231]; nucleoplasm [GO:0005654]; nucleus [GO:0005634]; PCNA-p21 complex [GO:0070557]; perinuclear region of cytoplasm [GO:0048471]; cyclin-dependent protein kinase activating kinase activity [GO:0019912]; cyclin-dependent protein serine/threonine kinase inhibitor …	CDI family
P42772	CDN2B_HUMAN	CDKN2B MTS2			cytoplasm [GO:0005737]; cytosol [GO:0005829]; nucleoplasm [GO:0005654]; nucleus [GO:0005634]; cyclin-dependent protein serine/threonine kinase inhibitor activity [GO:0004861]; protein kinase binding [GO:0019901]; aging [GO:0007568]; cell cycle arrest [GO:0007050]; cellular response to extracellular stimulus [GO:0031668]; cellular response to nutrient [GO:0031670]; G2/M transition of mitotic cell …	CDKN2 cyclin-dependent kinase inhibitor family
P42773	CDN2C_HUMAN	CDKN2C CDKN6			cytoplasm [GO:0005737]; cytosol [GO:0005829]; nucleus [GO:0005634]; cyclin-dependent protein serine/threonine kinase inhibitor activity [GO:0004861]; protein kinase binding [GO:0019901]; cell cycle arrest [GO:0007050]; G1/S transition of mitotic cell cycle [GO:0000082]; mitotic cell cycle [GO:0000278]; negative regulation of cell growth [GO:0030308]; negative regulation of cell proliferation [GO:…	CDKN2 cyclin-dependent kinase inhibitor family
P55273	CDN2D_HUMAN	CDKN2D			cytoplasm [GO:0005737]; cytosol [GO:0005829]; nucleus [GO:0005634]; cyclin-dependent protein serine/threonine kinase inhibitor activity [GO:0004861]; protein kinase binding [GO:0019901]; autophagic cell death [GO:0048102]; cell cycle arrest [GO:0007050]; DNA synthesis involved in DNA repair [GO:0000731]; G1/S transition of mitotic cell cycle [GO:0000082]; mitotic cell cycle [GO:0000278]; negative…	CDKN2 cyclin-dependent kinase inhibitor family
Q16878	CDO1_HUMAN	CDO1	PATHWAY: Organosulfur biosynthesis; taurine biosynthesis; hypotaurine from L-cysteine: step 1/2.		cytosol [GO:0005829]; cysteine dioxygenase activity [GO:0017172]; ferrous iron binding [GO:0008198]; cellular nitrogen compound metabolic process [GO:0034641]; cysteine metabolic process [GO:0006534]; inflammatory response [GO:0006954]; L-cysteine catabolic process [GO:0019448]; lactation [GO:0007595]; oxidation-reduction process [GO:0055114]; response to amino acid [GO:0043200]; response to cAMP…	Cysteine dioxygenase family
P13688	CEAM1_HUMAN	CEACAM1 BGP BGP1			extracellular exosome [GO:0070062]; integral component of membrane [GO:0016021]; integral component of plasma membrane [GO:0005887]; membrane [GO:0016020]; plasma membrane [GO:0005886]; protein homodimerization activity [GO:0042803]; angiogenesis [GO:0001525]; blood coagulation [GO:0007596]; cell migration [GO:0016477]; homophilic cell adhesion via plasma membrane adhesion molecules [GO:0007156];…	Immunoglobulin superfamily, CEA family
Q14002	CEAM7_HUMAN	CEACAM7 CGM2			anchored component of membrane [GO:0031225]; integral component of membrane [GO:0016021]; plasma membrane [GO:0005886]	Immunoglobulin superfamily, CEA family
P31997	CEAM8_HUMAN	CEACAM8 CGM6		Cellsurface proteins	anchored component of membrane [GO:0031225]; extracellular exosome [GO:0070062]; extracellular space [GO:0005615]; integral component of plasma membrane [GO:0005887]; plasma membrane [GO:0005886]; blood coagulation [GO:0007596]; immune response [GO:0006955]; leukocyte migration [GO:0050900]	Immunoglobulin superfamily, CEA family
P53567	CEBPG_HUMAN	CEBPG			nucleoplasm [GO:0005654]; nucleus [GO:0005634]; DNA binding [GO:0003677]; double-stranded DNA binding [GO:0003690]; protein heterodimerization activity [GO:0046982]; RNA polymerase II core promoter proximal region sequence-specific DNA binding transcription factor activity involved in positive regulation of transcription [GO:0001077]; sequence-specific DNA binding [GO:0043565]; transcription fact…	BZIP family, C/EBP subfamily
Q53EZ4	CEP55_HUMAN	CEP55 C10orf3 URCC6			centriole [GO:0005814]; centrosome [GO:0005813]; cleavage furrow [GO:0032154]; intercellular bridge [GO:0045171]; membrane [GO:0016020]; midbody [GO:0030496]; cell separation after cytokinesis [GO:0000920]; establishment of protein localization [GO:0045184]; mitotic cytokinesis [GO:0000281]; mitotic nuclear division [GO:0007067]
Q96G23	CERS2_HUMAN	CERS2 LASS2 TMSG1			endoplasmic reticulum [GO:0005783]; endoplasmic reticulum membrane [GO:0005789]; integral component of membrane [GO:0016021]; membrane [GO:0016020]; nuclear membrane [GO:0031965]; DNA binding [GO:0003677]; sphingosine N-acyltransferase activity [GO:0050291]; ceramide biosynthetic process [GO:0046513]; small molecule metabolic process [GO:0044281]; sphingolipid biosynthetic process [GO:0030148]; s…
Q9H6K1	CF106_HUMAN	C6orf106			autophagic vacuole [GO:0005776]; pre-autophagosomal structure [GO:0000407]; ubiquitin binding [GO:0043130]; macroautophagy [GO:0016236]
P61604	CH10_HUMAN	HSPE1			extracellular exosome [GO:0070062]; membrane [GO:0016020]; mitochondrial matrix [GO:0005759]; mitochondrion [GO:0005739]; ATP binding [GO:0005524]; chaperone binding [GO:0051087]; poly(A) RNA binding [GO:0044822]; unfolded protein binding [GO:0051082]; activation of cysteine-type endopeptidase activity involved in apoptotic process [GO:0006919]; osteoblast differentiation [GO:0001649]; protein fo…	GroES chaperonin family
P36222	CH3L1_HUMAN	CHI3L1			cytoplasm [GO:0005737]; endoplasmic reticulum [GO:0005783]; extracellular exosome [GO:0070062]; extracellular space [GO:0005615]; perinuclear region of cytoplasm [GO:0048471]; proteinaceous extracellular matrix [GO:0005578]; carbohydrate binding [GO:0030246]; chitin binding [GO:0008061]; extracellular matrix structural constituent [GO:0005201]; hydrolase activity, hydrolyzing O-glycosyl compounds…	Glycosyl hydrolase 18 family
P10809	CH60_HUMAN	HSPD1 HSP60		Cellsurface proteins	cell surface [GO:0009986]; coated pit [GO:0005905]; coated vesicle [GO:0030135]; cytoplasm [GO:0005737]; cytosol [GO:0005829]; early endosome [GO:0005769]; extracellular exosome [GO:0070062]; extracellular space [GO:0005615]; lipopolysaccharide receptor complex [GO:0046696]; membrane [GO:0016020]; mitochondrial inner membrane [GO:0005743]; mitochondrial matrix [GO:0005759]; mitochondrion [GO:0005…	Chaperonin (HSP60) family
Q9UKJ5	CHIC2_HUMAN	CHIC2 BTL			Golgi-associated vesicle [GO:0005798]; plasma membrane [GO:0005886]; Golgi to plasma membrane transport [GO:0006893]	CHIC family
P15882	CHIN_HUMAN	CHN1 ARHGAP2 CHN			cytosol [GO:0005829]; GTPase activator activity [GO:0005096]; metal ion binding [GO:0046872]; SH3/SH2 adaptor activity [GO:0005070]; ephrin receptor signaling pathway [GO:0048013]; motor neuron axon guidance [GO:0008045]; positive regulation of signal transduction [GO:0009967]; regulation of axonogenesis [GO:0050770]; regulation of small GTPase mediated signal transduction [GO:0051056]; small GTP…
Q9UNE7	CHIP_HUMAN	STUB1 CHIP PP1131	PATHWAY: Protein modification; protein ubiquitination. {ECO:0000269|PubMed:11557750, ECO:0000269|PubMed:15466472}.		cytoplasm [GO:0005737]; cytosol [GO:0005829]; endoplasmic reticulum [GO:0005783]; extracellular exosome [GO:0070062]; intermediate filament cytoskeleton [GO:0045111]; nuclear inclusion body [GO:0042405]; nucleoplasm [GO:0005654]; plasma membrane [GO:0005886]; ubiquitin conjugating enzyme complex [GO:0031371]; ubiquitin ligase complex [GO:0000151]; enzyme binding [GO:0019899]; G-protein coupled re…
O14757	CHK1_HUMAN	CHEK1 CHK1			centrosome [GO:0005813]; chromatin [GO:0000785]; condensed nuclear chromosome [GO:0000794]; cytosol [GO:0005829]; extracellular space [GO:0005615]; intracellular membrane-bounded organelle [GO:0043231]; nucleoplasm [GO:0005654]; nucleus [GO:0005634]; replication fork [GO:0005657]; ATP binding [GO:0005524]; histone kinase activity (H3-T11 specific) [GO:0035402]; protein kinase activity [GO:0004672…	Protein kinase superfamily, CAMK Ser/Thr protein kinase family, NIM1 subfamily
O96017	CHK2_HUMAN	CHEK2 CDS1 CHK2 RAD53			Golgi apparatus [GO:0005794]; nucleoplasm [GO:0005654]; PML body [GO:0016605]; ATP binding [GO:0005524]; identical protein binding [GO:0042802]; metal ion binding [GO:0046872]; protein homodimerization activity [GO:0042803]; protein kinase binding [GO:0019901]; protein serine/threonine kinase activity [GO:0004674]; ubiquitin protein ligase binding [GO:0031625]; cell division [GO:0051301]; cellula…	Protein kinase superfamily, CAMK Ser/Thr protein kinase family, CHK2 subfamily
Q9Y3E7	CHMP3_HUMAN	CHMP3 CGI149 NEDF VPS24 CGI-149			cytoplasmic membrane-bounded vesicle [GO:0016023]; cytosol [GO:0005829]; ESCRT III complex [GO:0000815]; extracellular exosome [GO:0070062]; late endosome membrane [GO:0031902]; plasma membrane [GO:0005886]; phosphatidylcholine binding [GO:0031210]; protein homodimerization activity [GO:0042803]; ubiquitin-specific protease binding [GO:1990381]; apoptotic process [GO:0006915]; cell cycle [GO:0007…	SNF7 family
Q9Y2V2	CHSP1_HUMAN	CARHSP1			cytoplasmic mRNA processing body [GO:0000932]; cytosol [GO:0005829]; extracellular exosome [GO:0070062]; P granule [GO:0043186]; DNA binding [GO:0003677]; mRNA 3'-UTR binding [GO:0003730]; phosphatase binding [GO:0019902]; intracellular signal transduction [GO:0035556]; regulation of mRNA stability [GO:0043488]; regulation of transcription, DNA-templated [GO:0006355]
Q8NCG5	CHST4_HUMAN	CHST4			integral component of membrane [GO:0016021]; intrinsic component of Golgi membrane [GO:0031228]; trans-Golgi network [GO:0005802]; N-acetylglucosamine 6-O-sulfotransferase activity [GO:0001517]; sulfotransferase activity [GO:0008146]; carbohydrate metabolic process [GO:0005975]; cell adhesion [GO:0007155]; cell-cell signaling [GO:0007267]; immune response [GO:0006955]; inflammatory response [GO:0…	Sulfotransferase 1 family, Gal/GlcNAc/GalNAc subfamily
Q9UHD4	CIDEB_HUMAN	CIDEB			cytosol [GO:0005829]; lipid particle [GO:0005811]; perinuclear region of cytoplasm [GO:0048471]; identical protein binding [GO:0042802]; activation of cysteine-type endopeptidase activity [GO:0097202]; apoptotic process [GO:0006915]; execution phase of apoptosis [GO:0097194]; intrinsic apoptotic signaling pathway in response to DNA damage [GO:0008630]; positive regulation of cell death [GO:001094…
Q96AQ7	CIDEC_HUMAN	CIDEC FSP27			cytosol [GO:0005829]; endoplasmic reticulum [GO:0005783]; lipid particle [GO:0005811]; nucleus [GO:0005634]; apoptotic process [GO:0006915]; execution phase of apoptosis [GO:0097194]; lipid particle organization [GO:0034389]; regulation of apoptotic process [GO:0042981]; regulation of transcription, DNA-templated [GO:0006355]; transcription, DNA-templated [GO:0006351]
Q9NPC3	CIP1_HUMAN	CCNB1IP1 C14orf18 HEI10	PATHWAY: Protein modification; protein ubiquitination.		nuclear lumen [GO:0031981]; synaptonemal complex [GO:0000795]; ligase activity [GO:0016874]; ubiquitin protein ligase activity [GO:0061630]; zinc ion binding [GO:0008270]; blastocyst formation [GO:0001825]; chiasma assembly [GO:0051026]; protein ubiquitination [GO:0016567]; reciprocal meiotic recombination [GO:0007131]; spermatid development [GO:0007286]
Q9NSE2	CISH_HUMAN	CISH G18	PATHWAY: Protein modification; protein ubiquitination.		cytoplasm [GO:0005737]; cytosol [GO:0005829]; plasma membrane [GO:0005886]; protein kinase inhibitor activity [GO:0004860]; cytokine-mediated signaling pathway [GO:0019221]; intracellular signal transduction [GO:0035556]; JAK-STAT cascade involved in growth hormone signaling pathway [GO:0060397]; negative regulation of insulin receptor signaling pathway [GO:0046627]; negative regulation of JAK-ST…
Q99966	CITE1_HUMAN	CITED1 MSG1			cytoplasm [GO:0005737]; cytosol [GO:0005829]; nucleus [GO:0005634]; chromatin binding [GO:0003682]; co-SMAD binding [GO:0070410]; LBD domain binding [GO:0050693]; protein C-terminus binding [GO:0008022]; protein homodimerization activity [GO:0042803]; sequence-specific DNA binding transcription factor activity [GO:0003700]; transcription coactivator activity [GO:0003713]; transcription regulatory…	CITED family
P61024	CKS1_HUMAN	CKS1B CKS1 PNAS-143 PNAS-16			nucleoplasm [GO:0005654]; cyclin-dependent protein serine/threonine kinase regulator activity [GO:0016538]; cell division [GO:0051301]; cell proliferation [GO:0008283]; G1/S transition of mitotic cell cycle [GO:0000082]; mitotic cell cycle [GO:0000278]; regulation of cyclin-dependent protein serine/threonine kinase activity [GO:0000079]	CKS family
P49759	CLK1_HUMAN	CLK1 CLK			cytoplasm [GO:0005737]; nucleus [GO:0005634]; ATP binding [GO:0005524]; non-membrane spanning protein tyrosine kinase activity [GO:0004715]; protein serine/threonine kinase activity [GO:0004674]; protein serine/threonine/tyrosine kinase activity [GO:0004712]; cell proliferation [GO:0008283]; peptidyl-serine phosphorylation [GO:0018105]; peptidyl-threonine phosphorylation [GO:0018107]; protein aut…	Protein kinase superfamily, CMGC Ser/Thr protein kinase family, Lammer subfamily
P49760	CLK2_HUMAN	CLK2			nuclear speck [GO:0016607]; nucleoplasm [GO:0005654]; nucleus [GO:0005634]; ATP binding [GO:0005524]; protein serine/threonine kinase activity [GO:0004674]; protein serine/threonine/tyrosine kinase activity [GO:0004712]; protein tyrosine kinase activity [GO:0004713]; negative regulation of gluconeogenesis [GO:0045721]; protein autophosphorylation [GO:0046777]; protein phosphorylation [GO:0006468]…	Protein kinase superfamily, CMGC Ser/Thr protein kinase family, Lammer subfamily
P49761	CLK3_HUMAN	CLK3			acrosomal vesicle [GO:0001669]; intermediate filament cytoskeleton [GO:0045111]; membrane [GO:0016020]; nuclear speck [GO:0016607]; nucleoplasm [GO:0005654]; nucleus [GO:0005634]; ATP binding [GO:0005524]; poly(A) RNA binding [GO:0044822]; protein serine/threonine kinase activity [GO:0004674]; protein serine/threonine/tyrosine kinase activity [GO:0004712]; protein tyrosine kinase activity [GO:000…	Protein kinase superfamily, CMGC Ser/Thr protein kinase family, Lammer subfamily
Q96AJ1	CLUA1_HUMAN	CLUAP1 KIAA0643			centrosome [GO:0005813]; ciliary tip [GO:0097542]; cilium [GO:0005929]; intracellular membrane-bounded organelle [GO:0043231]; intraciliary transport particle B [GO:0030992]; nucleoplasm [GO:0005654]; primary cilium [GO:0072372]; cilium assembly [GO:0042384]; organelle organization [GO:0006996]	CLUAP1 family
P56277	CMC4_HUMAN	CMC4 C6.1B MTCP1 MTCP1NB			mitochondrion [GO:0005739]; cell proliferation [GO:0008283]	CMC4 family
P51911	CNN1_HUMAN	CNN1			cytoskeleton [GO:0005856]; focal adhesion [GO:0005925]; actomyosin structure organization [GO:0031032]; regulation of smooth muscle contraction [GO:0006940]	Calponin family
Q9NZN8	CNOT2_HUMAN	CNOT2 CDC36 NOT2 HSPC131 MSTP046			CCR4-NOT complex [GO:0030014]; cytoplasm [GO:0005737]; cytosol [GO:0005829]; membrane [GO:0016020]; nucleus [GO:0005634]; RNA polymerase II transcription cofactor activity [GO:0001104]; RNA polymerase II transcription corepressor binding [GO:0001226]; gene expression [GO:0010467]; gene silencing by RNA [GO:0031047]; negative regulation of intracellular estrogen receptor signaling pathway [GO:0033…	CNOT2/3/5 family
Q9UFF9	CNOT8_HUMAN	CNOT8 CALIF POP2			CCR4-NOT complex [GO:0030014]; cytosol [GO:0005829]; intracellular [GO:0005622]; nucleus [GO:0005634]; 3'-5'-exoribonuclease activity [GO:0000175]; metal ion binding [GO:0046872]; poly(A)-specific ribonuclease activity [GO:0004535]; RNA binding [GO:0003723]; sequence-specific DNA binding transcription factor activity [GO:0003700]; exonucleolytic nuclear-transcribed mRNA catabolic process involved…	CAF1 family
Q96F85	CNRP1_HUMAN	CNRIP1 C2orf32				CNRIP family
P13671	CO6_HUMAN	C6			extracellular exosome [GO:0070062]; extracellular region [GO:0005576]; membrane attack complex [GO:0005579]; complement activation [GO:0006956]; complement activation, classical pathway [GO:0006958]; cytolysis [GO:0019835]; in utero embryonic development [GO:0001701]; innate immune response [GO:0045087]; positive regulation of activation of membrane attack complex [GO:0001970]; positive regulatio…	Complement C6/C7/C8/C9 family
P23528	COF1_HUMAN	CFL1 CFL			cell-cell junction [GO:0005911]; cortical actin cytoskeleton [GO:0030864]; cytoplasm [GO:0005737]; extracellular exosome [GO:0070062]; extracellular space [GO:0005615]; focal adhesion [GO:0005925]; lamellipodium membrane [GO:0031258]; membrane [GO:0016020]; nuclear matrix [GO:0016363]; nucleus [GO:0005634]; ruffle membrane [GO:0032587]; vesicle [GO:0031982]; actin cytoskeleton organization [GO:00…	Actin-binding proteins ADF family
Q9UBI1	COMD3_HUMAN	COMMD3 BUP C10orf8			cytoplasm [GO:0005737]; nucleus [GO:0005634]; regulation of transcription, DNA-templated [GO:0006355]; sodium ion transport [GO:0006814]; transcription, DNA-templated [GO:0006351]
P35606	COPB2_HUMAN	COPB2			COPI vesicle coat [GO:0030126]; cytosol [GO:0005829]; structural molecule activity [GO:0005198]; COPI coating of Golgi vesicle [GO:0048205]; intra-Golgi vesicle-mediated transport [GO:0006891]; intracellular protein transport [GO:0006886]; membrane organization [GO:0061024]; retrograde vesicle-mediated transport, Golgi to ER [GO:0006890]	WD repeat COPB2 family
Q9UBF2	COPG2_HUMAN	COPG2			COPI vesicle coat [GO:0030126]; cytosol [GO:0005829]; structural molecule activity [GO:0005198]; intra-Golgi vesicle-mediated transport [GO:0006891]; intracellular protein transport [GO:0006886]; retrograde vesicle-mediated transport, Golgi to ER [GO:0006890]	COPG family
Q14019	COTL1_HUMAN	COTL1 CLP			cytoplasm [GO:0005737]; cytoskeleton [GO:0005856]; extracellular exosome [GO:0070062]; nuclear membrane [GO:0031965]; actin binding [GO:0003779]; enzyme binding [GO:0019899]; defense response to fungus [GO:0050832]; leukotriene biosynthetic process [GO:0019370]	Actin-binding proteins ADF family, Coactosin subfamily
P09669	COX6C_HUMAN	COX6C			integral component of membrane [GO:0016021]; mitochondrial inner membrane [GO:0005743]; mitochondrion [GO:0005739]; cytochrome-c oxidase activity [GO:0004129]; cellular metabolic process [GO:0044237]; gene expression [GO:0010467]; generation of precursor metabolites and energy [GO:0006091]; respiratory electron transport chain [GO:0022904]; small molecule metabolic process [GO:0044281]; transcrip…	Cytochrome c oxidase subunit 6c family
Q16678	CP1B1_HUMAN	CYP1B1			endoplasmic reticulum membrane [GO:0005789]; mitochondrion [GO:0005739]; aromatase activity [GO:0070330]; heme binding [GO:0020037]; iron ion binding [GO:0005506]; monooxygenase activity [GO:0004497]; oxidoreductase activity, acting on paired donors, with incorporation or reduction of molecular oxygen, reduced flavin or flavoprotein as one donor, and incorporation of one atom of oxygen [GO:001671…	Cytochrome P450 family
Q8N123	CPXCR_HUMAN	CPXCR1			metal ion binding [GO:0046872]
P78560	CRADD_HUMAN	CRADD RAIDD			cytoplasm [GO:0005737]; nucleus [GO:0005634]; death domain binding [GO:0070513]; protease binding [GO:0002020]; protein binding, bridging [GO:0030674]; activation of cysteine-type endopeptidase activity involved in apoptotic process [GO:0006919]; cellular response to mechanical stimulus [GO:0071260]; DNA damage response, signal transduction by p53 class mediator resulting in cell cycle arrest [GO…
P16220	CREB1_HUMAN	CREB1			ATF4-CREB1 transcription factor complex [GO:1990589]; nuclear euchromatin [GO:0005719]; nucleoplasm [GO:0005654]; nucleus [GO:0005634]; cAMP response element binding [GO:0035497]; enzyme binding [GO:0019899]; RNA polymerase II activating transcription factor binding [GO:0001102]; RNA polymerase II core promoter proximal region sequence-specific DNA binding [GO:0000978]; RNA polymerase II core pro…	BZIP family
Q02930	CREB5_HUMAN	CREB5 CREBPA			extracellular exosome [GO:0070062]; nucleus [GO:0005634]; metal ion binding [GO:0046872]; RNA polymerase II core promoter proximal region sequence-specific DNA binding transcription factor activity involved in positive regulation of transcription [GO:0001077]; sequence-specific DNA binding [GO:0043565]; sequence-specific DNA binding transcription factor activity [GO:0003700]; adipose tissue devel…	BZIP family
O75177	CREST_HUMAN	SS18L1 CREST KIAA0693			condensed chromosome kinetochore [GO:0000777]; condensed nuclear chromosome, centromeric region [GO:0000780]; kinetochore [GO:0000776]; nBAF complex [GO:0071565]; nuclear body [GO:0016604]; nucleus [GO:0005634]; chromatin modification [GO:0016568]; dendrite development [GO:0016358]; positive regulation of dendrite morphogenesis [GO:0050775]; positive regulation of transcription, DNA-templated [GO…	SS18 family
P16562	CRIS2_HUMAN	CRISP2 GAPDL5 TPX1			extracellular space [GO:0005615]; single organismal cell-cell adhesion [GO:0016337]	CRISP family
O43186	CRX_HUMAN	CRX CORD2			nucleus [GO:0005634]; transcription factor complex [GO:0005667]; chromatin binding [GO:0003682]; leucine zipper domain binding [GO:0043522]; nuclear hormone receptor binding [GO:0035257]; RNA polymerase II core promoter proximal region sequence-specific DNA binding [GO:0000978]; RNA polymerase II core promoter proximal region sequence-specific DNA binding transcription factor activity involved in…	Paired homeobox family
P02511	CRYAB_HUMAN	CRYAB CRYA2			actin filament bundle [GO:0032432]; cell surface [GO:0009986]; cytoplasm [GO:0005737]; cytosol [GO:0005829]; extracellular exosome [GO:0070062]; Golgi apparatus [GO:0005794]; microtubule cytoskeleton [GO:0015630]; mitochondrion [GO:0005739]; nucleus [GO:0005634]; plasma membrane [GO:0005886]; Z disc [GO:0030018]; identical protein binding [GO:0042802]; metal ion binding [GO:0046872]; protein homo…	Small heat shock protein (HSP20) family
Q6PB30	CSAG1_HUMAN	CSAG1 CSAGE
Q9Y5P2	CSAG2_HUMAN	CSAG2 TRAG3; CSAG3 CSAG3A			response to drug [GO:0042493]
Q9Y2W7	CSEN_HUMAN	KCNIP3 CSEN DREAM KCHIP3			axon terminus [GO:0043679]; cytosol [GO:0005829]; dendrite [GO:0030425]; endoplasmic reticulum [GO:0005783]; Golgi apparatus [GO:0005794]; nucleus [GO:0005634]; protein-DNA complex [GO:0032993]; voltage-gated potassium channel complex [GO:0008076]; calcium ion binding [GO:0005509]; DNA binding [GO:0003677]; potassium channel activity [GO:0005267]; potassium channel regulator activity [GO:0015459]…	Recoverin family
P41240	CSK_HUMAN	CSK			cell-cell junction [GO:0005911]; cytoplasm [GO:0005737]; cytosol [GO:0005829]; extracellular exosome [GO:0070062]; extrinsic component of cytoplasmic side of plasma membrane [GO:0031234]; membrane raft [GO:0045121]; plasma membrane [GO:0005886]; ATP binding [GO:0005524]; identical protein binding [GO:0042802]; non-membrane spanning protein tyrosine kinase activity [GO:0004715]; protein C-terminus…	Protein kinase superfamily, Tyr protein kinase family, CSK subfamily
P68400	CSK21_HUMAN	CSNK2A1 CK2A1			cytosol [GO:0005829]; nucleus [GO:0005634]; NuRD complex [GO:0016581]; plasma membrane [GO:0005886]; Sin3 complex [GO:0016580]; ATP binding [GO:0005524]; Hsp90 protein binding [GO:0051879]; protein N-terminus binding [GO:0047485]; protein serine/threonine kinase activity [GO:0004674]; axon guidance [GO:0007411]; chaperone-mediated protein folding [GO:0061077]; mitotic cell cycle [GO:0000278]; mit…	Protein kinase superfamily, Ser/Thr protein kinase family, CK2 subfamily
P19784	CSK22_HUMAN	CSNK2A2 CK2A2			cytosol [GO:0005829]; nucleus [GO:0005634]; ATP binding [GO:0005524]; protein N-terminus binding [GO:0047485]; protein serine/threonine kinase activity [GO:0004674]; apoptotic process [GO:0006915]; axon guidance [GO:0007411]; mitotic cell cycle [GO:0000278]; mitotic spindle checkpoint [GO:0071174]; regulation of transcription, DNA-templated [GO:0006355]; transcription, DNA-templated [GO:0006351];…	Protein kinase superfamily, Ser/Thr protein kinase family, CK2 subfamily
Q7L5N1	CSN6_HUMAN	COPS6 CSN6 HVIP			COP9 signalosome [GO:0008180]; cytoplasm [GO:0005737]; extracellular exosome [GO:0070062]; nucleoplasm [GO:0005654]; cullin deneddylation [GO:0010388]; viral process [GO:0016032]	Peptidase M67A family, CSN6 subfamily
Q96S65	CSRN1_HUMAN	CSRNP1 AXUD1 TAIP3			nucleus [GO:0005634]; RNA polymerase II transcription regulatory region sequence-specific DNA binding transcription factor activity involved in positive regulation of transcription [GO:0001228]; sequence-specific DNA binding [GO:0043565]; sequence-specific DNA binding transcription factor activity [GO:0003700]; apoptotic process [GO:0006915]; face morphogenesis [GO:0060325]; palate development [G…	AXUD1 family
Q5HYN5	CT451_HUMAN	CT45A1 CT45-1				CT45 family
Q5JQC4	CT47A_HUMAN	CT47A1 CT47.1; CT47A2 CT47.2; CT47A3 CT47.3; CT47A4 CT47.4; CT47A5 CT47.5; CT47A6 CT47.6; CT47A7 CT47.7; CT47A8 CT47.8; CT47A9 CT47.9; CT47A10 CT47.10; CT47A11 CT47.11; CT47A12 CT47.12
Q8WUE5	CT55_HUMAN	CT55 CXorf48
P0C5K7	CT62_HUMAN	CT62
O75638	CTAG2_HUMAN	CTAG2 ESO2 LAGE1			centrosome [GO:0005813]	CTAG/PCC1 family
P56545	CTBP2_HUMAN	CTBP2			cell junction [GO:0030054]; nucleus [GO:0005634]; synapse [GO:0045202]; transcriptional repressor complex [GO:0017053]; chromatin binding [GO:0003682]; NAD binding [GO:0051287]; oxidoreductase activity, acting on the CH-OH group of donors, NAD or NADP as acceptor [GO:0016616]; transcription coactivator activity [GO:0003713]; transcription corepressor activity [GO:0003714]; negative regulation of …	D-isomer specific 2-hydroxyacid dehydrogenase family
Q8NI51	CTCFL_HUMAN	CTCFL BORIS			cytoplasm [GO:0005737]; nucleus [GO:0005634]; DNA binding [GO:0003677]; histone binding [GO:0042393]; metal ion binding [GO:0046872]; RNA polymerase II core promoter proximal region sequence-specific DNA binding [GO:0000978]; RNA polymerase II core promoter proximal region sequence-specific DNA binding transcription factor activity involved in positive regulation of transcription [GO:0001077]; se…	CTCF zinc-finger protein family
P78358	CTG1B_HUMAN	CTAG1A CTAG CTAG1 ESO1 LAGE2 LAGE2A; CTAG1B LAGE2B			cytoplasm [GO:0005737]	CTAG/PCC1 family
Q96RT6	CTGE2_HUMAN	CTAGE1 CTAGE2			integral component of membrane [GO:0016021]	CTAGE family
P26232	CTNA2_HUMAN	CTNNA2 CAPR			actin cytoskeleton [GO:0015629]; adherens junction [GO:0005912]; axon [GO:0030424]; basolateral plasma membrane [GO:0016323]; cell-cell adherens junction [GO:0005913]; cytoplasm [GO:0005737]; cytosol [GO:0005829]; lamellipodium [GO:0030027]; structural constituent of cytoskeleton [GO:0005200]; axonogenesis [GO:0007409]; brain morphogenesis [GO:0048854]; dendrite morphogenesis [GO:0048813]; muscle…	Vinculin/alpha-catenin family
P35222	CTNB1_HUMAN	CTNNB1 CTNNB OK/SW-cl.35 PRO2286			adherens junction [GO:0005912]; apical part of cell [GO:0045177]; basolateral plasma membrane [GO:0016323]; beta-catenin destruction complex [GO:0030877]; beta-catenin-TCF7L2 complex [GO:0070369]; catenin complex [GO:0016342]; cell cortex [GO:0005938]; cell junction [GO:0030054]; cell periphery [GO:0071944]; cell-cell adherens junction [GO:0005913]; cell-cell junction [GO:0005911]; centrosome [GO…	Beta-catenin family
O43822	CU002_HUMAN	C21orf2			cytoplasm [GO:0005737]; plasma membrane [GO:0005886]; cilium morphogenesis [GO:0060271]; cytoskeleton organization [GO:0007010]; regulation of cell shape [GO:0008360]; smoothened signaling pathway [GO:0007224]
Q13619	CUL4A_HUMAN	CUL4A	PATHWAY: Protein modification; protein ubiquitination.		Cul4-RING E3 ubiquitin ligase complex [GO:0080008]; Cul4A-RING E3 ubiquitin ligase complex [GO:0031464]; nucleoplasm [GO:0005654]; cell cycle arrest [GO:0007050]; DNA damage response, detection of DNA damage [GO:0042769]; DNA repair [GO:0006281]; G1/S transition of mitotic cell cycle [GO:0000082]; hemopoiesis [GO:0030097]; intrinsic apoptotic signaling pathway [GO:0097193]; negative regulation of…	Cullin family
Q93034	CUL5_HUMAN	CUL5 VACM1	PATHWAY: Protein modification; protein ubiquitination.		Cul5-RING ubiquitin ligase complex [GO:0031466]; cytosol [GO:0005829]; nucleus [GO:0005634]; plasma membrane [GO:0005886]; calcium channel activity [GO:0005262]; receptor activity [GO:0004872]; ubiquitin protein ligase binding [GO:0031625]; calcium ion transmembrane transport [GO:0070588]; cell cycle arrest [GO:0007050]; cell proliferation [GO:0008283]; cytosolic calcium ion homeostasis [GO:00514…	Cullin family
Q6UX04	CWC27_HUMAN	CWC27 SDCCAG10 UNQ438/PRO871			catalytic step 2 spliceosome [GO:0071013]; peptidyl-prolyl cis-trans isomerase activity [GO:0003755]; mRNA splicing, via spliceosome [GO:0000398]; protein folding [GO:0006457]; protein peptidyl-prolyl isomerization [GO:0000413]	Cyclophilin-type PPIase family
Q6YFQ2	CX6B2_HUMAN	COX6B2			mitochondrial crista [GO:0030061]; mitochondrial intermembrane space [GO:0005758]; cytochrome-c oxidase activity [GO:0004129]	Cytochrome c oxidase subunit 6B family
P25025	CXCR2_HUMAN	CXCR2 IL8RB			cell surface [GO:0009986]; integral component of plasma membrane [GO:0005887]; intracellular [GO:0005622]; mast cell granule [GO:0042629]; membrane [GO:0016020]; plasma membrane [GO:0005886]; C-X-C chemokine receptor activity [GO:0016494]; interleukin-8 binding [GO:0019959]; interleukin-8 receptor activity [GO:0004918]; signal transducer activity [GO:0004871]; cell surface receptor signaling path…	G-protein coupled receptor 1 family
P61073	CXCR4_HUMAN	CXCR4			cell leading edge [GO:0031252]; cell surface [GO:0009986]; cell-cell junction [GO:0005911]; cytoplasm [GO:0005737]; cytoplasmic membrane-bounded vesicle [GO:0016023]; cytoplasmic vesicle [GO:0031410]; early endosome [GO:0005769]; external side of plasma membrane [GO:0009897]; extracellular exosome [GO:0070062]; growth cone [GO:0030426]; integral component of membrane [GO:0016021]; late endosome […	G-protein coupled receptor 1 family
O00574	CXCR6_HUMAN	CXCR6 BONZO STRL33 TYMSTR			integral component of plasma membrane [GO:0005887]; plasma membrane [GO:0005886]; C-X-C chemokine receptor activity [GO:0016494]; coreceptor activity [GO:0015026]; G-protein coupled receptor activity [GO:0004930]; chemotaxis [GO:0006935]; G-protein coupled receptor signaling pathway [GO:0007186]; inflammatory response [GO:0006954]; viral genome replication [GO:0019079]	G-protein coupled receptor 1 family
Q9P0U4	CXXC1_HUMAN	CXXC1 CFP1 CGBP PCCX1 PHF18			cytoplasm [GO:0005737]; histone methyltransferase complex [GO:0035097]; nuclear matrix [GO:0016363]; nuclear speck [GO:0016607]; nucleoplasm [GO:0005654]; nucleus [GO:0005634]; Set1C/COMPASS complex [GO:0048188]; unmethylated CpG binding [GO:0045322]; zinc ion binding [GO:0008270]; cellular protein metabolic process [GO:0044267]; endoplasmic reticulum unfolded protein response [GO:0030968]; histo…
P99999	CYC_HUMAN	CYCS CYC			cytosol [GO:0005829]; mitochondrial inner membrane [GO:0005743]; mitochondrial intermembrane space [GO:0005758]; mitochondrion [GO:0005739]; nucleus [GO:0005634]; protein phosphatase type 2A complex [GO:0000159]; respiratory chain [GO:0070469]; electron transporter, transferring electrons from CoQH2-cytochrome c reductase complex and cytochrome c oxidase complex activity [GO:0045155]; heme bindin…	Cytochrome c family
Q9NQC7	CYLD_HUMAN	CYLD CYLD1 KIAA0849 HSPC057			centrosome [GO:0005813]; ciliary basal body [GO:0036064]; ciliary tip [GO:0097542]; cytosol [GO:0005829]; extrinsic component of cytoplasmic side of plasma membrane [GO:0031234]; microtubule [GO:0005874]; nucleoplasm [GO:0005654]; perinuclear region of cytoplasm [GO:0048471]; spindle [GO:0005819]; Lys63-specific deubiquitinase activity [GO:0061578]; proline-rich region binding [GO:0070064]; prote…	Peptidase C19 family
P04080	CYTB_HUMAN	CSTB CST6 STFB			cytoplasm [GO:0005737]; extracellular exosome [GO:0070062]; extracellular space [GO:0005615]; nucleolus [GO:0005730]; cysteine-type endopeptidase inhibitor activity [GO:0004869]; endopeptidase inhibitor activity [GO:0004866]; poly(A) RNA binding [GO:0044822]; protease binding [GO:0002020]; adult locomotory behavior [GO:0008344]; negative regulation of endopeptidase activity [GO:0010951]; negative…	Cystatin family
P01036	CYTS_HUMAN	CST4			extracellular exosome [GO:0070062]; extracellular space [GO:0005615]; cysteine-type endopeptidase inhibitor activity [GO:0004869]; detection of chemical stimulus involved in sensory perception of bitter taste [GO:0001580]; negative regulation of endopeptidase activity [GO:0010951]; negative regulation of proteolysis [GO:0045861]; retina homeostasis [GO:0001895]	Cystatin family
D5MQE1	D5MQE1_HUMAN	RQCD1			cytoplasmic mRNA processing body [GO:0000932]; cytokine-mediated signaling pathway [GO:0019221]
P53355	DAPK1_HUMAN	DAPK1 DAPK			actin cytoskeleton [GO:0015629]; cytoplasm [GO:0005737]; plasma membrane [GO:0005886]; ATP binding [GO:0005524]; calmodulin binding [GO:0005516]; calmodulin-dependent protein kinase activity [GO:0004683]; GTP binding [GO:0005525]; identical protein binding [GO:0042802]; protein kinase activity [GO:0004672]; protein serine/threonine kinase activity [GO:0004674]; syntaxin-1 binding [GO:0017075]; ap…	Protein kinase superfamily, CAMK Ser/Thr protein kinase family, DAP kinase subfamily
Q9UJU6	DBNL_HUMAN	DBNL CMAP SH3P7 PP5423			cell cortex [GO:0005938]; cell junction [GO:0030054]; clathrin-coated vesicle membrane [GO:0030665]; cytoplasm [GO:0005737]; cytosol [GO:0005829]; dendrite [GO:0030425]; extracellular exosome [GO:0070062]; Golgi membrane [GO:0000139]; lamellipodium [GO:0030027]; plasma membrane [GO:0005886]; podosome [GO:0002102]; postsynaptic density [GO:0014069]; ruffle [GO:0001726]; actin binding [GO:0003779];…	ABP1 family
O43237	DC1L2_HUMAN	DYNC1LI2 DNCLI2 LIC2			centrosome [GO:0005813]; cytoplasmic dynein complex [GO:0005868]; cytosol [GO:0005829]; membrane [GO:0016020]; microtubule [GO:0005874]; ATP binding [GO:0005524]; microtubule motor activity [GO:0003777]; antigen processing and presentation of exogenous peptide antigen via MHC class II [GO:0019886]; centrosome localization [GO:0051642]; microtubule cytoskeleton organization [GO:0000226]; microtubu…	Dynein light intermediate chain family
Q5T6F0	DCA12_HUMAN	DCAF12 KIAA1892 TCC52 WDR40A	PATHWAY: Protein modification; protein ubiquitination.		centrosome [GO:0005813]; Cul4-RING E3 ubiquitin ligase complex [GO:0080008]; cytoplasm [GO:0005737]; protein ubiquitination [GO:0016567]	WD repeat DCAF12 family
P17707	DCAM_HUMAN	AMD1 AMD	PATHWAY: Amine and polyamine biosynthesis; S-adenosylmethioninamine biosynthesis; S-adenosylmethioninamine from S-adenosyl-L-methionine: step 1/1.		cytosol [GO:0005829]; adenosylmethionine decarboxylase activity [GO:0004014]; cellular nitrogen compound metabolic process [GO:0034641]; polyamine metabolic process [GO:0006595]; S-adenosylmethioninamine biosynthetic process [GO:0006557]; small molecule metabolic process [GO:0044281]; spermidine biosynthetic process [GO:0008295]; spermine biosynthetic process [GO:0006597]	Eukaryotic AdoMetDC family
Q96PD2	DCBD2_HUMAN	DCBLD2 CLCP1 ESDN		Cellsurface proteins	cell surface [GO:0009986]; integral component of plasma membrane [GO:0005887]; intracellular receptor signaling pathway [GO:0030522]; negative regulation of cell growth [GO:0030308]; wound healing [GO:0042060]
Q9UHG0	DCDC2_HUMAN	DCDC2 KIAA1154 RU2			axoneme [GO:0005930]; cytoplasm [GO:0005737]; primary cilium [GO:0072372]; cellular defense response [GO:0006968]; dendrite morphogenesis [GO:0048813]; intracellular signal transduction [GO:0035556]; neuron migration [GO:0001764]; positive regulation of smoothened signaling pathway [GO:0045880]; regulation of Wnt signaling pathway [GO:0030111]; visual learning [GO:0008542]
O15075	DCLK1_HUMAN	DCLK1 DCAMKL1 DCDC3A KIAA0369			integral component of plasma membrane [GO:0005887]; ATP binding [GO:0005524]; protein kinase activity [GO:0004672]; protein serine/threonine kinase activity [GO:0004674]; receptor signaling protein activity [GO:0005057]; axon extension [GO:0048675]; central nervous system development [GO:0007417]; central nervous system projection neuron axonogenesis [GO:0021952]; dendrite morphogenesis [GO:00488…	Protein kinase superfamily, CAMK Ser/Thr protein kinase family, CaMK subfamily
Q8N568	DCLK2_HUMAN	DCLK2 DCAMKL2 DCDC3B DCK2			cytoplasm [GO:0005737]; cytoskeleton [GO:0005856]; ATP binding [GO:0005524]; protein serine/threonine kinase activity [GO:0004674]; intracellular signal transduction [GO:0035556]	Protein kinase superfamily, CAMK Ser/Thr protein kinase family, CaMK subfamily
P11926	DCOR_HUMAN	ODC1	PATHWAY: Amine and polyamine biosynthesis; putrescine biosynthesis via L-ornithine pathway; putrescine from L-ornithine: step 1/1.		cytoplasm [GO:0005737]; cytosol [GO:0005829]; ornithine decarboxylase activity [GO:0004586]; protein homodimerization activity [GO:0042803]; cellular nitrogen compound metabolic process [GO:0034641]; kidney development [GO:0001822]; polyamine metabolic process [GO:0006595]; positive regulation of cell proliferation [GO:0008284]; putrescine biosynthetic process from ornithine [GO:0033387]; regulat…	Orn/Lys/Arg decarboxylase class-II family
Q16531	DDB1_HUMAN	DDB1 XAP1	PATHWAY: Protein modification; protein ubiquitination. {ECO:0000269|PubMed:25043012, ECO:0000269|PubMed:25108355}.		Cul4-RING E3 ubiquitin ligase complex [GO:0080008]; Cul4A-RING E3 ubiquitin ligase complex [GO:0031464]; Cul4B-RING E3 ubiquitin ligase complex [GO:0031465]; cytoplasm [GO:0005737]; extracellular exosome [GO:0070062]; extracellular space [GO:0005615]; nucleoplasm [GO:0005654]; nucleus [GO:0005634]; damaged DNA binding [GO:0003684]; DNA binding [GO:0003677]; DNA damage response, detection of DNA d…	DDB1 family
Q92466	DDB2_HUMAN	DDB2	PATHWAY: Protein modification; protein ubiquitination.		cell junction [GO:0030054]; Cul4B-RING E3 ubiquitin ligase complex [GO:0031465]; nucleoplasm [GO:0005654]; protein complex [GO:0043234]; damaged DNA binding [GO:0003684]; DNA binding [GO:0003677]; DNA repair [GO:0006281]; histone H2A monoubiquitination [GO:0035518]; nucleotide-excision repair [GO:0006289]; nucleotide-excision repair, DNA damage removal [GO:0000718]; protein autoubiquitination [GO…	WD repeat DDB2/WDR76 family
P35638	DDIT3_HUMAN	DDIT3 CHOP CHOP10 GADD153			CHOP-ATF3 complex [GO:1990622]; CHOP-ATF4 complex [GO:1990617]; CHOP-C/EBP complex [GO:0036488]; cytosol [GO:0005829]; late endosome [GO:0005770]; nucleoplasm [GO:0005654]; nucleus [GO:0005634]; protein-DNA complex [GO:0032993]; cAMP response element binding protein binding [GO:0008140]; DNA binding [GO:0003677]; leucine zipper domain binding [GO:0043522]; protein heterodimerization activity [GO:…	BZIP family
Q08345	DDR1_HUMAN	DDR1 CAK EDDR1 NEP NTRK4 PTK3A RTK6 TRKE			extracellular exosome [GO:0070062]; extracellular space [GO:0005615]; integral component of plasma membrane [GO:0005887]; plasma membrane [GO:0005886]; receptor complex [GO:0043235]; ATP binding [GO:0005524]; collagen binding [GO:0005518]; metal ion binding [GO:0046872]; protein tyrosine kinase collagen receptor activity [GO:0038062]; transmembrane receptor protein tyrosine kinase activity [GO:00…	Protein kinase superfamily, Tyr protein kinase family, Insulin receptor subfamily
Q9NXZ2	DDX43_HUMAN	DDX43 HAGE			cytoplasm [GO:0005737]; intracellular [GO:0005622]; nucleolus [GO:0005730]; ATP binding [GO:0005524]; ATP-dependent RNA helicase activity [GO:0004004]; RNA binding [GO:0003723]; RNA secondary structure unwinding [GO:0010501]	DEAD box helicase family
P17844	DDX5_HUMAN	DDX5 G17P1 HELR HLR1			catalytic step 2 spliceosome [GO:0071013]; cytoplasm [GO:0005737]; extracellular exosome [GO:0070062]; membrane [GO:0016020]; nucleolus [GO:0005730]; nucleoplasm [GO:0005654]; nucleus [GO:0005634]; ribonucleoprotein complex [GO:0030529]; androgen receptor binding [GO:0050681]; ATP binding [GO:0005524]; ATP-dependent RNA helicase activity [GO:0004004]; estrogen receptor binding [GO:0030331]; poly(…	DEAD box helicase family, DDX5/DBP2 subfamily
Q86TM3	DDX53_HUMAN	DDX53 CAGE			cytoplasm [GO:0005737]; nucleolus [GO:0005730]; ATP binding [GO:0005524]; ATP-dependent RNA helicase activity [GO:0004004]; RNA binding [GO:0003723]; RNA secondary structure unwinding [GO:0010501]	DEAD box helicase family
Q8NHQ9	DDX55_HUMAN	DDX55 KIAA1595			cytoplasm [GO:0005737]; membrane [GO:0016020]; nucleolus [GO:0005730]; ATP binding [GO:0005524]; ATP-dependent RNA helicase activity [GO:0004004]; poly(A) RNA binding [GO:0044822]; RNA secondary structure unwinding [GO:0010501]	DEAD box helicase family, DDX55/SPB4 subfamily
O75618	DEDD_HUMAN	DEDD DEDPRO1 DEFT KE05			cytoplasm [GO:0005737]; nucleolus [GO:0005730]; DNA binding [GO:0003677]; decidualization [GO:0046697]; extrinsic apoptotic signaling pathway via death domain receptors [GO:0008625]; negative regulation of protein catabolic process [GO:0042177]; negative regulation of transcription of nuclear large rRNA transcript from RNA polymerase I promoter [GO:1901837]; regulation of apoptotic process [GO:00…
P35659	DEK_HUMAN	DEK			contractile fiber [GO:0043292]; nucleus [GO:0005634]; DNA binding [GO:0003677]; histone binding [GO:0042393]; poly(A) RNA binding [GO:0044822]; chromatin modification [GO:0016568]; regulation of double-strand break repair [GO:2000779]; regulation of double-strand break repair via nonhomologous end joining [GO:2001032]; regulation of transcription from RNA polymerase II promoter [GO:0006357]; sign…
O00273	DFFA_HUMAN	DFFA DFF1 DFF45 H13			cytoplasm [GO:0005737]; cytosol [GO:0005829]; nuclear chromatin [GO:0000790]; nucleoplasm [GO:0005654]; nucleus [GO:0005634]; apoptotic DNA fragmentation [GO:0006309]; apoptotic process [GO:0006915]; cellular component disassembly involved in execution phase of apoptosis [GO:0006921]; negative regulation of apoptotic DNA fragmentation [GO:1902511]; negative regulation of execution phase of apopto…
P23743	DGKA_HUMAN	DGKA DAGK DAGK1			cytosol [GO:0005829]; membrane [GO:0016020]; plasma membrane [GO:0005886]; ATP binding [GO:0005524]; calcium ion binding [GO:0005509]; diacylglycerol kinase activity [GO:0004143]; NAD+ kinase activity [GO:0003951]; phospholipid binding [GO:0005543]; blood coagulation [GO:0007596]; intracellular signal transduction [GO:0035556]; platelet activation [GO:0030168]; protein kinase C-activating G-prote…	Eukaryotic diacylglycerol kinase family
Q16854	DGUOK_HUMAN	DGUOK DGK			cytosol [GO:0005829]; mitochondrial matrix [GO:0005759]; mitochondrion [GO:0005739]; nucleus [GO:0005634]; ATP binding [GO:0005524]; deoxyguanosine kinase activity [GO:0004138]; nucleoside kinase activity [GO:0019206]; deoxyribonucleoside monophosphate biosynthetic process [GO:0009157]; dGTP metabolic process [GO:0046070]; guanosine metabolic process [GO:0008617]; negative regulation of neuron pr…	DCK/DGK family
Q00796	DHSO_HUMAN	SORD			cytosol [GO:0005829]; extracellular exosome [GO:0070062]; extracellular space [GO:0005615]; membrane [GO:0016020]; mitochondrial membrane [GO:0031966]; motile cilium [GO:0031514]; carbohydrate binding [GO:0030246]; L-iditol 2-dehydrogenase activity [GO:0003939]; NAD binding [GO:0051287]; zinc ion binding [GO:0008270]; carbohydrate metabolic process [GO:0005975]; fructose biosynthetic process [GO:…	Zinc-containing alcohol dehydrogenase family
O94907	DKK1_HUMAN	DKK1 UNQ492/PRO1008			early endosome membrane [GO:0031901]; extracellular region [GO:0005576]; extracellular space [GO:0005615]; plasma membrane [GO:0005886]; growth factor activity [GO:0008083]; low-density lipoprotein particle receptor binding [GO:0050750]; receptor antagonist activity [GO:0048019]; signal transducer activity [GO:0004871]; cell morphogenesis involved in differentiation [GO:0000904]; embryonic limb m…	Dickkopf family
Q9UK85	DKKL1_HUMAN	DKKL1 SGY1 UNQ735/PRO1429			extracellular space [GO:0005615]; signal transducer activity [GO:0004871]; activation of mitophagy in response to mitochondrial depolarization [GO:0098779]; anatomical structure morphogenesis [GO:0009653]; positive regulation of defense response to virus by host [GO:0002230]; positive regulation of fat cell differentiation [GO:0045600]; signal transduction [GO:0007165]
P56177	DLX1_HUMAN	DLX1			nucleus [GO:0005634]; chromatin binding [GO:0003682]; sequence-specific DNA binding [GO:0043565]; cerebral cortex GABAergic interneuron fate commitment [GO:0021893]; embryonic skeletal system development [GO:0048706]; hippocampus development [GO:0021766]; negative regulation of neuron apoptotic process [GO:0043524]; negative regulation of Notch signaling pathway [GO:0045746]; negative regulation …	Distal-less homeobox family
O60479	DLX3_HUMAN	DLX3			nucleus [GO:0005634]; chromatin binding [GO:0003682]; RNA polymerase II core promoter proximal region sequence-specific DNA binding transcription factor activity involved in positive regulation of transcription [GO:0001077]; sequence-specific DNA binding [GO:0043565]; sequence-specific DNA binding transcription factor activity [GO:0003700]; blood vessel development [GO:0001568]; odontoblast diffe…	Distal-less homeobox family
Q92988	DLX4_HUMAN	DLX4 BP1 DLX7 DLX8 DLX9			nucleus [GO:0005634]; RNA polymerase II core promoter proximal region sequence-specific DNA binding [GO:0000978]; RNA polymerase II core promoter proximal region sequence-specific DNA binding transcription factor activity involved in negative regulation of transcription [GO:0001078]; sequence-specific DNA binding [GO:0043565]; sequence-specific DNA binding transcription factor activity [GO:000370…	Distal-less homeobox family
Q9NPF5	DMAP1_HUMAN	DMAP1 KIAA1425			cytoplasm [GO:0005737]; NuA4 histone acetyltransferase complex [GO:0035267]; nucleoplasm [GO:0005654]; nucleus [GO:0005634]; replication fork [GO:0005657]; chromatin binding [GO:0003682]; RNA polymerase II repressing transcription factor binding [GO:0001103]; transcription corepressor activity [GO:0003714]; chromatin organization [GO:0006325]; chromatin remodeling [GO:0006338]; DNA methylation [G…
Q09013	DMPK_HUMAN	DMPK DM1PK MDPK			cytosol [GO:0005829]; endoplasmic reticulum membrane [GO:0005789]; integral component of mitochondrial outer membrane [GO:0031307]; nuclear membrane [GO:0031965]; nuclear outer membrane [GO:0005640]; plasma membrane [GO:0005886]; sarcoplasmic reticulum membrane [GO:0033017]; ATP binding [GO:0005524]; metal ion binding [GO:0046872]; myosin phosphatase regulator activity [GO:0017020]; protein serin…	Protein kinase superfamily, AGC Ser/Thr protein kinase family, DMPK subfamily
Q96MA1	DMRTB_HUMAN	DMRTB1			nucleus [GO:0005634]; metal ion binding [GO:0046872]; protein homodimerization activity [GO:0042803]; sequence-specific DNA binding [GO:0043565]; regulation of transcription, DNA-templated [GO:0006355]; transcription, DNA-templated [GO:0006351]	DMRT family
Q8IXT2	DMRTD_HUMAN	DMRTC2			nucleus [GO:0005634]; XY body [GO:0001741]; core promoter proximal region sequence-specific DNA binding [GO:0000987]; metal ion binding [GO:0046872]; protein homodimerization activity [GO:0042803]; sequence-specific DNA binding transcription factor activity [GO:0003700]; male meiosis I [GO:0007141]; positive regulation of histone H3-K9 dimethylation [GO:1900111]; positive regulation of histone H3…	DMRT family
P31689	DNJA1_HUMAN	DNAJA1 DNAJ2 HDJ2 HSJ2 HSPF4			cytoplasmic side of endoplasmic reticulum membrane [GO:0098554]; cytosol [GO:0005829]; extracellular exosome [GO:0070062]; membrane [GO:0016020]; mitochondrion [GO:0005739]; nucleus [GO:0005634]; perinuclear region of cytoplasm [GO:0048471]; ATP binding [GO:0005524]; C3HC4-type RING finger domain binding [GO:0055131]; chaperone binding [GO:0051087]; G-protein coupled receptor binding [GO:0001664]…
O60884	DNJA2_HUMAN	DNAJA2 CPR3 HIRIP4			cytosol [GO:0005829]; extracellular exosome [GO:0070062]; membrane [GO:0016020]; ATP binding [GO:0005524]; chaperone binding [GO:0051087]; metal ion binding [GO:0046872]; unfolded protein binding [GO:0051082]; positive regulation of cell proliferation [GO:0008284]; protein refolding [GO:0042026]; response to heat [GO:0009408]
P25685	DNJB1_HUMAN	DNAJB1 DNAJ1 HDJ1 HSPF1			cytosol [GO:0005829]; extracellular exosome [GO:0070062]; nucleolus [GO:0005730]; nucleoplasm [GO:0005654]; nucleus [GO:0005634]; ATPase activator activity [GO:0001671]; ATPase binding [GO:0051117]; chaperone binding [GO:0051087]; Hsp70 protein binding [GO:0030544]; unfolded protein binding [GO:0051082]; cellular response to heat [GO:0034605]; chaperone cofactor-dependent protein refolding [GO:00…
O00429	DNM1L_HUMAN	DNM1L DLP1 DRP1			cell junction [GO:0030054]; coated pit [GO:0005905]; cytoplasm [GO:0005737]; cytosol [GO:0005829]; Golgi apparatus [GO:0005794]; intracellular membrane-bounded organelle [GO:0043231]; membrane [GO:0016020]; microtubule [GO:0005874]; mitochondrial outer membrane [GO:0005741]; mitochondrion [GO:0005739]; perinuclear region of cytoplasm [GO:0048471]; peroxisome [GO:0005777]; protein complex [GO:0043…	TRAFAC class dynamin-like GTPase superfamily, Dynamin/Fzo/YdjA family
Q9UJW3	DNM3L_HUMAN	DNMT3L			cytosol [GO:0005829]; nucleus [GO:0005634]; enzyme activator activity [GO:0008047]; enzyme binding [GO:0019899]; metal ion binding [GO:0046872]; DNA methylation [GO:0006306]; DNA methylation on cytosine [GO:0032776]; gene expression [GO:0010467]; negative regulation of transcription, DNA-templated [GO:0045892]; positive regulation of catalytic activity [GO:0043085]; regulation of gene expression …
Q9UKG1	DP13A_HUMAN	APPL1 APPL DIP13A KIAA1428			cytoplasm [GO:0005737]; cytosol [GO:0005829]; early endosome membrane [GO:0031901]; endosome membrane [GO:0010008]; extracellular exosome [GO:0070062]; nucleus [GO:0005634]; vesicle membrane [GO:0012506]; identical protein binding [GO:0042802]; protein kinase B binding [GO:0043422]; apoptotic process [GO:0006915]; cell cycle [GO:0007049]; cell proliferation [GO:0008283]; extrinsic apoptotic signa…
Q7Z7J5	DPPA2_HUMAN	DPPA2 PESCRG1			nucleoplasm [GO:0005654]; nucleus [GO:0005634]; chromatin binding [GO:0003682]; lung-associated mesenchyme development [GO:0060484]; positive regulation of stem cell proliferation [GO:2000648]; regulation of histone methylation [GO:0031060]; regulation of transcription, DNA-templated [GO:0006355]; stem cell maintenance [GO:0019827]; transcription, DNA-templated [GO:0006351]
P14416	DRD2_HUMAN	DRD2			acrosomal vesicle [GO:0001669]; axon [GO:0030424]; axon terminus [GO:0043679]; dendrite [GO:0030425]; dendritic spine [GO:0043197]; endocytic vesicle [GO:0030139]; integral component of plasma membrane [GO:0005887]; lateral plasma membrane [GO:0016328]; perikaryon [GO:0043204]; plasma membrane [GO:0005886]; postsynaptic density [GO:0014069]; sperm flagellum [GO:0036126]; synaptic vesicle membrane…	G-protein coupled receptor 1 family
Q9UII6	DS13B_HUMAN	DUSP13 DUSP13B TMDP			protein tyrosine phosphatase activity [GO:0004725]; protein tyrosine/serine/threonine phosphatase activity [GO:0008138]; meiotic nuclear division [GO:0007126]; protein dephosphorylation [GO:0006470]; spermatogenesis [GO:0007283]	Protein-tyrosine phosphatase family, Non-receptor class dual specificity subfamily
Q9Y6W6	DUS10_HUMAN	DUSP10 MKP5			cytoplasm [GO:0005737]; Golgi apparatus [GO:0005794]; nucleoplasm [GO:0005654]; nucleus [GO:0005634]; MAP kinase phosphatase activity [GO:0033549]; MAP kinase tyrosine/serine/threonine phosphatase activity [GO:0017017]; phosphatase activity [GO:0016791]; phosphoprotein phosphatase activity [GO:0004721]; protein tyrosine phosphatase activity [GO:0004725]; protein tyrosine/serine/threonine phosphat…	Protein-tyrosine phosphatase family, Non-receptor class dual specificity subfamily
O75319	DUS11_HUMAN	DUSP11 PIR1			nuclear speck [GO:0016607]; nucleus [GO:0005634]; nucleotide phosphatase activity, acting on free nucleotides [GO:0098519]; phosphatase activity [GO:0016791]; poly(A) RNA binding [GO:0044822]; polynucleotide 5'-phosphatase activity [GO:0004651]; protein tyrosine phosphatase activity [GO:0004725]; protein tyrosine/serine/threonine phosphatase activity [GO:0008138]; RNA binding [GO:0003723]; peptid…	Protein-tyrosine phosphatase family, Non-receptor class dual specificity subfamily
Q9UNI6	DUS12_HUMAN	DUSP12			cytoplasm [GO:0005737]; nucleus [GO:0005634]; protein tyrosine phosphatase activity [GO:0004725]; protein tyrosine/serine/threonine phosphatase activity [GO:0008138]; zinc ion binding [GO:0008270]; cellular protein modification process [GO:0006464]; peptidyl-tyrosine dephosphorylation [GO:0035335]; positive regulation of glucokinase activity [GO:0033133]; protein dephosphorylation [GO:0006470]	Protein-tyrosine phosphatase family, Non-receptor class dual specificity subfamily
O95147	DUS14_HUMAN	DUSP14 MKP6			MAP kinase tyrosine/serine/threonine phosphatase activity [GO:0017017]; poly(A) RNA binding [GO:0044822]; protein tyrosine phosphatase activity [GO:0004725]; protein tyrosine/serine/threonine phosphatase activity [GO:0008138]; peptidyl-tyrosine dephosphorylation [GO:0035335]	Protein-tyrosine phosphatase family, Non-receptor class dual specificity subfamily
Q8NEJ0	DUS18_HUMAN	DUSP18 LMWDSP20			cytoplasm [GO:0005737]; nucleoplasm [GO:0005654]; nucleus [GO:0005634]; MAP kinase tyrosine/serine/threonine phosphatase activity [GO:0017017]; protein tyrosine phosphatase activity [GO:0004725]; protein tyrosine/serine/threonine phosphatase activity [GO:0008138]; peptidyl-tyrosine dephosphorylation [GO:0035335]	Protein-tyrosine phosphatase family, Non-receptor class dual specificity subfamily
Q13115	DUS4_HUMAN	DUSP4 MKP2 VH2			nucleoplasm [GO:0005654]; nucleus [GO:0005634]; MAP kinase tyrosine/serine/threonine phosphatase activity [GO:0017017]; protein tyrosine phosphatase activity [GO:0004725]; protein tyrosine/serine/threonine phosphatase activity [GO:0008138]; protein tyrosine/threonine phosphatase activity [GO:0008330]; endoderm formation [GO:0001706]; innate immune response [GO:0045087]; MAPK cascade [GO:0000165];…	Protein-tyrosine phosphatase family, Non-receptor class dual specificity subfamily
Q16828	DUS6_HUMAN	DUSP6 MKP3 PYST1			cytoplasm [GO:0005737]; cytosol [GO:0005829]; nucleoplasm [GO:0005654]; MAP kinase tyrosine/serine/threonine phosphatase activity [GO:0017017]; protein tyrosine phosphatase activity [GO:0004725]; cell differentiation [GO:0030154]; dorsal/ventral pattern formation [GO:0009953]; inactivation of MAPK activity [GO:0000188]; innate immune response [GO:0045087]; MyD88-dependent toll-like receptor signa…	Protein-tyrosine phosphatase family, Non-receptor class dual specificity subfamily
Q6XUX3	DUSTY_HUMAN	DSTYK KIAA0472 RIP5 RIPK5 SGK496 HDCMD38P			apical plasma membrane [GO:0016324]; basolateral plasma membrane [GO:0016323]; cell junction [GO:0030054]; cytoplasm [GO:0005737]; ATP binding [GO:0005524]; protein serine/threonine kinase activity [GO:0004674]; protein serine/threonine/tyrosine kinase activity [GO:0004712]; protein tyrosine kinase activity [GO:0004713]; cellular response to fibroblast growth factor stimulus [GO:0044344]; positiv…	Protein kinase superfamily, Ser/Thr protein kinase family
O14641	DVL2_HUMAN	DVL2			apical part of cell [GO:0045177]; clathrin-coated endocytic vesicle [GO:0045334]; cytoplasm [GO:0005737]; cytoplasmic vesicle [GO:0031410]; cytosol [GO:0005829]; nucleus [GO:0005634]; plasma membrane [GO:0005886]; frizzled binding [GO:0005109]; identical protein binding [GO:0042802]; canonical Wnt signaling pathway [GO:0060070]; canonical Wnt signaling pathway involved in regulation of cell proli…	DSH family
O77932	DXO_HUMAN	DXO DOM3L DOM3Z NG6			cytoplasm [GO:0005737]; nucleoplasm [GO:0005654]; plasma membrane [GO:0005886]; 5'-3' exonuclease activity [GO:0008409]; magnesium ion binding [GO:0000287]; mRNA binding [GO:0003729]; nucleotide binding [GO:0000166]; RNA pyrophosphohydrolase activity [GO:0034353]; metabolic process [GO:0008152]; mRNA catabolic process [GO:0006402]; nuclear mRNA surveillance [GO:0071028]; nucleic acid phosphodiest…	DXO/Dom3Z family
P50570	DYN2_HUMAN	DNM2 DYN2			coated pit [GO:0005905]; cytoplasm [GO:0005737]; cytosol [GO:0005829]; endocytic vesicle membrane [GO:0030666]; extracellular exosome [GO:0070062]; focal adhesion [GO:0005925]; Golgi apparatus [GO:0005794]; Golgi membrane [GO:0000139]; microtubule [GO:0005874]; midbody [GO:0030496]; plasma membrane [GO:0005886]; postsynaptic density [GO:0014069]; postsynaptic membrane [GO:0045211]; enzyme binding…	TRAFAC class dynamin-like GTPase superfamily, Dynamin/Fzo/YdjA family
Q92630	DYRK2_HUMAN	DYRK2			cytoplasm [GO:0005737]; nucleoplasm [GO:0005654]; nucleus [GO:0005634]; ribonucleoprotein complex [GO:0030529]; ubiquitin ligase complex [GO:0000151]; ATP binding [GO:0005524]; magnesium ion binding [GO:0000287]; manganese ion binding [GO:0030145]; protein serine/threonine kinase activity [GO:0004674]; protein serine/threonine/tyrosine kinase activity [GO:0004712]; protein tyrosine kinase activit…	Protein kinase superfamily, CMGC Ser/Thr protein kinase family, MNB/DYRK subfamily
O43781	DYRK3_HUMAN	DYRK3			nucleus [GO:0005634]; ATP binding [GO:0005524]; magnesium ion binding [GO:0000287]; protein kinase activity [GO:0004672]; protein serine/threonine kinase activity [GO:0004674]; protein serine/threonine/tyrosine kinase activity [GO:0004712]; protein tyrosine kinase activity [GO:0004713]; erythrocyte differentiation [GO:0030218]; protein phosphorylation [GO:0006468]	Protein kinase superfamily, CMGC Ser/Thr protein kinase family, MNB/DYRK subfamily
Q9NR20	DYRK4_HUMAN	DYRK4			cytoplasm [GO:0005737]; intracellular membrane-bounded organelle [GO:0043231]; nucleus [GO:0005634]; ATP binding [GO:0005524]; metal ion binding [GO:0046872]; protein serine/threonine kinase activity [GO:0004674]; protein serine/threonine/tyrosine kinase activity [GO:0004712]; protein tyrosine kinase activity [GO:0004713]	Protein kinase superfamily, CMGC Ser/Thr protein kinase family, MNB/DYRK subfamily
O75461	E2F6_HUMAN	E2F6			MLL1 complex [GO:0071339]; nucleus [GO:0005634]; transcription factor complex [GO:0005667]; DNA binding [GO:0003677]; sequence-specific DNA binding transcription factor activity [GO:0003700]; transcription corepressor activity [GO:0003714]; negative regulation of transcription from RNA polymerase II promoter [GO:0000122]; regulation of transcription involved in G1/S transition of mitotic cell cyc…	E2F/DP family
Q56P03	EAPP_HUMAN	EAPP C14orf11 BM-036			cytoplasm [GO:0005737]; Golgi apparatus [GO:0005794]; nucleoplasm [GO:0005654]; nucleus [GO:0005634]; negative regulation of transcription elongation from RNA polymerase II promoter [GO:0034244]; positive regulation of cell proliferation [GO:0008284]; positive regulation of transcription elongation from RNA polymerase II promoter [GO:0032968]
O75521	ECI2_HUMAN	ECI2 DRS1 HCA88 PECI			intracellular membrane-bounded organelle [GO:0043231]; membrane [GO:0016020]; mitochondrion [GO:0005739]; nucleoplasm [GO:0005654]; peroxisomal matrix [GO:0005782]; dodecenoyl-CoA delta-isomerase activity [GO:0004165]; fatty-acyl-CoA binding [GO:0000062]; receptor binding [GO:0005102]; fatty acid catabolic process [GO:0009062]	Enoyl-CoA hydratase/isomerase family
P68104	EF1A1_HUMAN	EEF1A1 EEF1A EF1A LENG7		Cellsurface proteins	cortical actin cytoskeleton [GO:0030864]; cytoplasm [GO:0005737]; cytosol [GO:0005829]; eukaryotic translation elongation factor 1 complex [GO:0005853]; extracellular exosome [GO:0070062]; extracellular space [GO:0005615]; membrane [GO:0016020]; nucleolus [GO:0005730]; nucleus [GO:0005634]; ruffle membrane [GO:0032587]; GTP binding [GO:0005525]; GTPase activity [GO:0003924]; poly(A) RNA binding […	TRAFAC class translation factor GTPase superfamily, Classic translation factor GTPase family, EF-Tu/EF-1A subfamily
Q05639	EF1A2_HUMAN	EEF1A2 EEF1AL STN			cytoplasm [GO:0005737]; eukaryotic translation elongation factor 1 complex [GO:0005853]; neuronal cell body [GO:0043025]; GTP binding [GO:0005525]; GTPase activity [GO:0003924]; protein kinase binding [GO:0019901]; translation elongation factor activity [GO:0003746]; translation factor activity, RNA binding [GO:0008135]; positive regulation of apoptotic process [GO:0043065]; positive regulation o…	TRAFAC class translation factor GTPase superfamily, Classic translation factor GTPase family, EF-Tu/EF-1A subfamily
P29692	EF1D_HUMAN	EEF1D EF1D		Cellsurface proteins	cytoplasm [GO:0005737]; cytosol [GO:0005829]; eukaryotic translation elongation factor 1 complex [GO:0005853]; nucleolus [GO:0005730]; nucleus [GO:0005634]; activating transcription factor binding [GO:0033613]; DNA binding [GO:0003677]; heat shock protein binding [GO:0031072]; signal transducer activity [GO:0004871]; translation elongation factor activity [GO:0003746]; translation factor activity…	EF-1-beta/EF-1-delta family
P26641	EF1G_HUMAN	EEF1G EF1G PRO1608			cytoplasm [GO:0005737]; cytosol [GO:0005829]; extracellular exosome [GO:0070062]; membrane [GO:0016020]; nucleus [GO:0005634]; translation elongation factor activity [GO:0003746]; cellular protein metabolic process [GO:0044267]; gene expression [GO:0010467]; response to virus [GO:0009615]; translation [GO:0006412]; translational elongation [GO:0006414]
O00418	EF2K_HUMAN	EEF2K			cytoplasm [GO:0005737]; cytosol [GO:0005829]; ATP binding [GO:0005524]; calcium ion binding [GO:0005509]; calmodulin binding [GO:0005516]; elongation factor-2 kinase activity [GO:0004686]; protein kinase activity [GO:0004672]; translation factor activity, RNA binding [GO:0008135]; insulin receptor signaling pathway [GO:0008286]; protein autophosphorylation [GO:0046777]; regulation of protein auto…	Protein kinase superfamily, Alpha-type protein kinase family
Q96C19	EFHD2_HUMAN	EFHD2 SWS1			membrane raft [GO:0045121]; calcium ion binding [GO:0005509]
O43281	EFS_HUMAN	EFS CASS3			cytoplasm [GO:0005737]; protein domain specific binding [GO:0019904]; cell adhesion [GO:0007155]; intracellular signal transduction [GO:0035556]	CAS family
P00533	EGFR_HUMAN	EGFR ERBB ERBB1 HER1		Cellsurface proteins	apical plasma membrane [GO:0016324]; basolateral plasma membrane [GO:0016323]; cell surface [GO:0009986]; cytoplasm [GO:0005737]; early endosome membrane [GO:0031901]; endocytic vesicle [GO:0030139]; endoplasmic reticulum membrane [GO:0005789]; endosome [GO:0005768]; endosome membrane [GO:0010008]; extracellular space [GO:0005615]; focal adhesion [GO:0005925]; Golgi membrane [GO:0000139]; integra…	Protein kinase superfamily, Tyr protein kinase family, EGF receptor subfamily
P11161	EGR2_HUMAN	EGR2 KROX20	PATHWAY: Protein modification; protein sumoylation.		cytoplasm [GO:0005737]; nucleus [GO:0005634]; chromatin binding [GO:0003682]; ligase activity [GO:0016874]; metal ion binding [GO:0046872]; RNA polymerase II activating transcription factor binding [GO:0001102]; RNA polymerase II core promoter proximal region sequence-specific DNA binding [GO:0000978]; RNA polymerase II core promoter proximal region sequence-specific DNA binding transcription fac…	EGR C2H2-type zinc-finger protein family
Q9NZC4	EHF_HUMAN	EHF ESE3 ESE3B ESEJ			Golgi apparatus [GO:0005794]; nucleoplasm [GO:0005654]; nucleus [GO:0005634]; DNA binding [GO:0003677]; RNA polymerase II core promoter proximal region sequence-specific DNA binding [GO:0000978]; RNA polymerase II core promoter proximal region sequence-specific DNA binding transcription factor activity involved in positive regulation of transcription [GO:0001077]; sequence-specific DNA binding RN…	ETS family
Q96KQ7	EHMT2_HUMAN	EHMT2 BAT8 C6orf30 G9A KMT1C NG36			intermediate filament cytoskeleton [GO:0045111]; intracellular membrane-bounded organelle [GO:0043231]; nuclear chromatin [GO:0000790]; nucleoplasm [GO:0005654]; nucleus [GO:0005634]; C2H2 zinc finger domain binding [GO:0070742]; histone methyltransferase activity (H3-K27 specific) [GO:0046976]; histone methyltransferase activity (H3-K9 specific) [GO:0046974]; histone-lysine N-methyltransferase a…	Class V-like SAM-binding methyltransferase superfamily, Histone-lysine methyltransferase family, Suvar3-9 subfamily
Q9NVF9	EKI2_HUMAN	ETNK2 EKI2 HMFT1716	PATHWAY: Phospholipid metabolism; phosphatidylethanolamine biosynthesis; phosphatidylethanolamine from ethanolamine: step 1/3.		cytosol [GO:0005829]; ATP binding [GO:0005524]; ethanolamine kinase activity [GO:0004305]; glycerophospholipid biosynthetic process [GO:0046474]; in utero embryonic development [GO:0001701]; multicellular organism growth [GO:0035264]; phosphatidylethanolamine biosynthetic process [GO:0006646]; phospholipid metabolic process [GO:0006644]; placenta development [GO:0001890]; post-embryonic developme…	Choline/ethanolamine kinase family
P32519	ELF1_HUMAN	ELF1			nucleoplasm [GO:0005654]; nucleus [GO:0005634]; RNA polymerase II core promoter proximal region sequence-specific DNA binding [GO:0000978]; RNA polymerase II core promoter proximal region sequence-specific DNA binding transcription factor activity involved in positive regulation of transcription [GO:0001077]; sequence-specific DNA binding RNA polymerase II transcription factor activity [GO:000098…	ETS family
Q15723	ELF2_HUMAN	ELF2 NERF			cytoplasm [GO:0005737]; nucleoplasm [GO:0005654]; nucleus [GO:0005634]; sequence-specific DNA binding [GO:0043565]; sequence-specific DNA binding RNA polymerase II transcription factor activity [GO:0000981]; sequence-specific DNA binding transcription factor activity [GO:0003700]; cell differentiation [GO:0030154]; negative regulation of transcription, DNA-templated [GO:0045892]; positive regulat…	ETS family
Q99607	ELF4_HUMAN	ELF4 ELFR MEF			nucleoplasm [GO:0005654]; PML body [GO:0016605]; RNA polymerase II core promoter proximal region sequence-specific DNA binding [GO:0000978]; RNA polymerase II core promoter proximal region sequence-specific DNA binding transcription factor activity involved in positive regulation of transcription [GO:0001077]; sequence-specific DNA binding RNA polymerase II transcription factor activity [GO:00009…	ETS family
Q9UKW6	ELF5_HUMAN	ELF5 ESE2			cytoplasm [GO:0005737]; nucleus [GO:0005634]; RNA polymerase II regulatory region sequence-specific DNA binding [GO:0000977]; RNA polymerase II transcription regulatory region sequence-specific DNA binding transcription factor activity involved in positive regulation of transcription [GO:0001228]; sequence-specific DNA binding RNA polymerase II transcription factor activity [GO:0000981]; cell dif…	ETS family
P19419	ELK1_HUMAN	ELK1			axon terminus [GO:0043679]; dendrite [GO:0030425]; mitochondrion [GO:0005739]; neuronal cell body [GO:0043025]; nucleoplasm [GO:0005654]; nucleus [GO:0005634]; chromatin binding [GO:0003682]; core promoter binding [GO:0001047]; double-stranded DNA binding [GO:0003690]; RNA polymerase II core promoter proximal region sequence-specific DNA binding [GO:0000978]; RNA polymerase II core promoter proxi…	ETS family
P41970	ELK3_HUMAN	ELK3 NET SAP2			intracellular membrane-bounded organelle [GO:0043231]; mitochondrion [GO:0005739]; nucleoplasm [GO:0005654]; nucleus [GO:0005634]; purine-rich negative regulatory element binding [GO:0032422]; RNA polymerase II core promoter proximal region sequence-specific DNA binding [GO:0000978]; RNA polymerase II core promoter proximal region sequence-specific DNA binding transcription factor activity involv…	ETS family
Q9HB65	ELL3_HUMAN	ELL3			nucleolus [GO:0005730]; nucleoplasm [GO:0005654]; nucleus [GO:0005634]; transcription elongation factor complex [GO:0008023]; enhancer binding [GO:0035326]; DNA-templated transcription, elongation [GO:0006354]; negative regulation of intrinsic apoptotic signaling pathway in response to DNA damage by p53 class mediator [GO:1902166]; positive regulation of DNA-templated transcription, elongation [G…	ELL/occludin family
Q8N336	ELMD1_HUMAN	ELMOD1			cytoplasm [GO:0005737]; cytoskeleton [GO:0005856]; nucleoplasm [GO:0005654]; GTPase activator activity [GO:0005096]; phagocytosis [GO:0006909]; positive regulation of GTPase activity [GO:0043547]; positive regulation of protein targeting to mitochondrion [GO:1903955]
Q96FG2	ELMD3_HUMAN	ELMOD3 RBED1 RBM29 PP4068			cytoplasm [GO:0005737]; cytoskeleton [GO:0005856]; kinocilium [GO:0060091]; stereocilium [GO:0032420]; phagocytosis [GO:0006909]
Q14241	ELOA1_HUMAN	TCEB3 MSTP059			cytoplasm [GO:0005737]; elongin complex [GO:0070449]; extracellular space [GO:0005615]; integral component of membrane [GO:0016021]; nucleoplasm [GO:0005654]; nucleus [GO:0005634]; DNA binding [GO:0003677]; gene expression [GO:0010467]; positive regulation of viral transcription [GO:0050434]; protein ubiquitination involved in ubiquitin-dependent protein catabolic process [GO:0042787]; regulation…
Q9GZR5	ELOV4_HUMAN	ELOVL4	PATHWAY: Lipid metabolism; fatty acid biosynthesis. {ECO:0000269|PubMed:20937905}.	Cellsurface proteins	endoplasmic reticulum [GO:0005783]; integral component of endoplasmic reticulum membrane [GO:0030176]; G-protein coupled photoreceptor activity [GO:0008020]; transferase activity [GO:0016740]; cellular lipid metabolic process [GO:0044255]; detection of visible light [GO:0009584]; fatty acid biosynthetic process [GO:0006633]; fatty acid elongation, saturated fatty acid [GO:0019367]; long-chain fat…	ELO family
Q00013	EM55_HUMAN	MPP1 DXS552E EMP55			cortical cytoskeleton [GO:0030863]; integral component of plasma membrane [GO:0005887]; intracellular [GO:0005622]; membrane [GO:0016020]; stereocilium [GO:0032420]; guanylate kinase activity [GO:0004385]; nucleotide phosphorylation [GO:0046939]; regulation of neutrophil chemotaxis [GO:0090022]; signal transduction [GO:0007165]	MAGUK family
P06733	ENOA_HUMAN	ENO1 ENO1L1 MBPB1 MPB1	PATHWAY: Carbohydrate degradation; glycolysis; pyruvate from D-glyceraldehyde 3-phosphate: step 4/5.	Cellsurface proteins	cytoplasm [GO:0005737]; cytosol [GO:0005829]; extracellular exosome [GO:0070062]; extracellular space [GO:0005615]; M band [GO:0031430]; membrane [GO:0016020]; nucleus [GO:0005634]; phosphopyruvate hydratase complex [GO:0000015]; plasma membrane [GO:0005886]; DNA binding [GO:0003677]; GTPase binding [GO:0051020]; magnesium ion binding [GO:0000287]; phosphopyruvate hydratase activity [GO:0004634];…	Enolase family
P09104	ENOG_HUMAN	ENO2	PATHWAY: Carbohydrate degradation; glycolysis; pyruvate from D-glyceraldehyde 3-phosphate: step 4/5.		cytosol [GO:0005829]; extracellular exosome [GO:0070062]; extracellular space [GO:0005615]; perikaryon [GO:0043204]; phosphopyruvate hydratase complex [GO:0000015]; photoreceptor inner segment [GO:0001917]; plasma membrane [GO:0005886]; magnesium ion binding [GO:0000287]; phosphopyruvate hydratase activity [GO:0004634]; canonical glycolysis [GO:0061621]; carbohydrate metabolic process [GO:0005975…	Enolase family
Q99814	EPAS1_HUMAN	EPAS1 BHLHE73 HIF2A MOP2 PASD2			cytosol [GO:0005829]; nuclear speck [GO:0016607]; nucleoplasm [GO:0005654]; nucleus [GO:0005634]; transcription factor complex [GO:0005667]; DNA binding [GO:0003677]; histone acetyltransferase binding [GO:0035035]; protein heterodimerization activity [GO:0046982]; RNA polymerase II core promoter proximal region sequence-specific DNA binding transcription factor activity involved in positive regul…
P16422	EPCAM_HUMAN	EPCAM GA733-2 M1S2 M4S1 MIC18 TACSTD1 TROP1		Cellsurface proteins	apical plasma membrane [GO:0016324]; basolateral plasma membrane [GO:0016323]; cell surface [GO:0009986]; extracellular exosome [GO:0070062]; integral component of membrane [GO:0016021]; lateral plasma membrane [GO:0016328]; plasma membrane [GO:0005886]; tight junction [GO:0005923]; protein complex binding [GO:0032403]; negative regulation of cell-cell adhesion mediated by cadherin [GO:2000048]; …	EPCAM family
P29317	EPHA2_HUMAN	EPHA2 ECK		Cellsurface proteins	cell surface [GO:0009986]; focal adhesion [GO:0005925]; integral component of plasma membrane [GO:0005887]; lamellipodium membrane [GO:0031258]; leading edge membrane [GO:0031256]; plasma membrane [GO:0005886]; ruffle membrane [GO:0032587]; ATP binding [GO:0005524]; ephrin receptor activity [GO:0005003]; transmembrane receptor protein tyrosine kinase activity [GO:0004714]; activation of GTPase ac…	Protein kinase superfamily, Tyr protein kinase family, Ephrin receptor subfamily
P29320	EPHA3_HUMAN	EPHA3 ETK ETK1 HEK TYRO4		Cellsurface proteins	early endosome [GO:0005769]; extracellular region [GO:0005576]; integral component of plasma membrane [GO:0005887]; plasma membrane [GO:0005886]; ATP binding [GO:0005524]; GPI-linked ephrin receptor activity [GO:0005004]; axon guidance [GO:0007411]; cell adhesion [GO:0007155]; cell migration [GO:0016477]; cellular response to retinoic acid [GO:0071300]; ephrin receptor signaling pathway [GO:00480…	Protein kinase superfamily, Tyr protein kinase family, Ephrin receptor subfamily
Q5JZY3	EPHAA_HUMAN	EPHA10			extracellular exosome [GO:0070062]; integral component of membrane [GO:0016021]; integral component of plasma membrane [GO:0005887]; plasma membrane [GO:0005886]; ATP binding [GO:0005524]; ephrin receptor activity [GO:0005003]; transmembrane-ephrin receptor activity [GO:0005005]; axon guidance [GO:0007411]; ephrin receptor signaling pathway [GO:0048013]	Protein kinase superfamily, Tyr protein kinase family, Ephrin receptor subfamily
P54753	EPHB3_HUMAN	EPHB3 ETK2 HEK2 TYRO6		Cellsurface proteins	cytosol [GO:0005829]; dendrite [GO:0030425]; extracellular region [GO:0005576]; integral component of plasma membrane [GO:0005887]; plasma membrane [GO:0005886]; ATP binding [GO:0005524]; axon guidance receptor activity [GO:0008046]; ephrin receptor activity [GO:0005003]; angiogenesis [GO:0001525]; axon guidance [GO:0007411]; axonal fasciculation [GO:0007413]; cell migration [GO:0016477]; central…	Protein kinase superfamily, Tyr protein kinase family, Ephrin receptor subfamily
P54760	EPHB4_HUMAN	EPHB4 HTK MYK1 TYRO11		Cellsurface proteins	cytosol [GO:0005829]; extracellular exosome [GO:0070062]; extracellular region [GO:0005576]; integral component of plasma membrane [GO:0005887]; plasma membrane [GO:0005886]; ATP binding [GO:0005524]; ephrin receptor activity [GO:0005003]; transmembrane receptor protein tyrosine kinase activity [GO:0004714]; angiogenesis [GO:0001525]; axon guidance [GO:0007411]; cell adhesion [GO:0007155]; cell m…	Protein kinase superfamily, Tyr protein kinase family, Ephrin receptor subfamily
O95925	EPPI_HUMAN	EPPIN SPINLW1 WAP7 WFDC7			cell surface [GO:0009986]; extracellular region [GO:0005576]; serine-type endopeptidase inhibitor activity [GO:0004867]; defense response to bacterium [GO:0042742]; negative regulation of peptidase activity [GO:0010466]
P42566	EPS15_HUMAN	EPS15 AF1P			AP-2 adaptor complex [GO:0030122]; ciliary membrane [GO:0060170]; coated pit [GO:0005905]; cytoplasm [GO:0005737]; cytosol [GO:0005829]; early endosome membrane [GO:0031901]; intracellular membrane-bounded organelle [GO:0043231]; membrane [GO:0016020]; plasma membrane [GO:0005886]; calcium ion binding [GO:0005509]; polyubiquitin binding [GO:0031593]; cell proliferation [GO:0008283]; clathrin coat…
P04626	ERBB2_HUMAN	ERBB2 HER2 MLN19 NEU NGL		Cellsurface proteins	apical plasma membrane [GO:0016324]; basolateral plasma membrane [GO:0016323]; cytoplasm [GO:0005737]; cytoplasmic vesicle [GO:0031410]; endosome membrane [GO:0010008]; integral component of membrane [GO:0016021]; nucleus [GO:0005634]; perinuclear region of cytoplasm [GO:0048471]; plasma membrane [GO:0005886]; receptor complex [GO:0043235]; ATP binding [GO:0005524]; ErbB-3 class receptor binding …	Protein kinase superfamily, Tyr protein kinase family, EGF receptor subfamily
P21860	ERBB3_HUMAN	ERBB3 HER3		Cellsurface proteins	apical plasma membrane [GO:0016324]; basolateral plasma membrane [GO:0016323]; extracellular space [GO:0005615]; integral component of plasma membrane [GO:0005887]; lateral plasma membrane [GO:0016328]; plasma membrane [GO:0005886]; receptor complex [GO:0043235]; ATP binding [GO:0005524]; growth factor binding [GO:0019838]; identical protein binding [GO:0042802]; protein heterodimerization activi…	Protein kinase superfamily, Tyr protein kinase family, EGF receptor subfamily
P18074	ERCC2_HUMAN	ERCC2 XPD XPDC			core TFIIH complex [GO:0000439]; cytoplasm [GO:0005737]; holo TFIIH complex [GO:0005675]; MMXD complex [GO:0071817]; nucleoplasm [GO:0005654]; nucleus [GO:0005634]; spindle [GO:0005819]; 4 iron, 4 sulfur cluster binding [GO:0051539]; 5'-3' DNA helicase activity [GO:0043139]; ATP binding [GO:0005524]; ATP-dependent DNA helicase activity [GO:0004003]; DNA binding [GO:0003677]; DNA-dependent ATPase …	Helicase family, RAD3/XPD subfamily
P19447	ERCC3_HUMAN	ERCC3 XPB XPBC			core TFIIH complex [GO:0000439]; holo TFIIH complex [GO:0005675]; nucleoplasm [GO:0005654]; nucleus [GO:0005634]; 3'-5' DNA helicase activity [GO:0043138]; ATP binding [GO:0005524]; ATP-dependent DNA helicase activity [GO:0004003]; ATPase activity [GO:0016887]; damaged DNA binding [GO:0003684]; dATP binding [GO:0032564]; DNA binding [GO:0003677]; GTP binding [GO:0005525]; peptide binding [GO:0042…	Helicase family, RAD25/XPB subfamily
P28715	ERCC5_HUMAN	ERCC5 ERCM2 XPG XPGC			intermediate filament cytoskeleton [GO:0045111]; nucleoplasm [GO:0005654]; nucleus [GO:0005634]; bubble DNA binding [GO:0000405]; double-stranded DNA binding [GO:0003690]; endodeoxyribonuclease activity [GO:0004520]; endonuclease activity [GO:0004519]; metal ion binding [GO:0046872]; protein homodimerization activity [GO:0042803]; protein N-terminus binding [GO:0047485]; single-stranded DNA bindi…	XPG/RAD2 endonuclease family, XPG subfamily
P11308	ERG_HUMAN	ERG			cytoplasm [GO:0005737]; nucleus [GO:0005634]; ribonucleoprotein complex [GO:0030529]; DNA binding [GO:0003677]; sequence-specific DNA binding [GO:0043565]; sequence-specific DNA binding RNA polymerase II transcription factor activity [GO:0000981]; signal transducer activity [GO:0004871]; cell differentiation [GO:0030154]; cell proliferation [GO:0008283]; multicellular organismal development [GO:0…	ETS family
P62508	ERR3_HUMAN	ESRRG ERR3 ERRG2 KIAA0832 NR3B3			nucleoplasm [GO:0005654]; AF-2 domain binding [GO:0050682]; retinoic acid receptor activity [GO:0003708]; RNA polymerase II regulatory region sequence-specific DNA binding [GO:0000977]; RNA polymerase II transcription regulatory region sequence-specific DNA binding transcription factor activity involved in positive regulation of transcription [GO:0001228]; steroid binding [GO:0005496]; steroid ho…	Nuclear hormone receptor family, NR3 subfamily
P30042	ES1_HUMAN	C21orf33 HES1 KNPI			mitochondrion [GO:0005739]	ES1 family
Q92731	ESR2_HUMAN	ESR2 ESTRB NR3A2			extracellular region [GO:0005576]; mitochondrion [GO:0005739]; nucleoplasm [GO:0005654]; nucleus [GO:0005634]; core promoter sequence-specific DNA binding [GO:0001046]; DNA binding [GO:0003677]; enzyme binding [GO:0019899]; estrogen receptor activity [GO:0030284]; estrogen response element binding [GO:0034056]; ligand-activated sequence-specific DNA binding RNA polymerase II transcription factor …	Nuclear hormone receptor family, NR3 subfamily
P15036	ETS2_HUMAN	ETS2			nucleoplasm [GO:0005654]; nucleus [GO:0005634]; DNA binding [GO:0003677]; RNA polymerase II core promoter proximal region sequence-specific DNA binding [GO:0000978]; RNA polymerase II core promoter proximal region sequence-specific DNA binding transcription factor activity involved in negative regulation of transcription [GO:0001078]; sequence-specific DNA binding RNA polymerase II transcription …	ETS family
P43268	ETV4_HUMAN	ETV4 E1AF PEA3			nucleolus [GO:0005730]; RNA polymerase II core promoter proximal region sequence-specific DNA binding [GO:0000978]; RNA polymerase II core promoter proximal region sequence-specific DNA binding transcription factor activity involved in positive regulation of transcription [GO:0001077]; sequence-specific DNA binding RNA polymerase II transcription factor activity [GO:0000981]; branching involved i…	ETS family
P41212	ETV6_HUMAN	ETV6 TEL TEL1			cytoplasm [GO:0005737]; nucleolus [GO:0005730]; protein domain specific binding [GO:0019904]; RNA polymerase II core promoter proximal region sequence-specific DNA binding [GO:0000978]; RNA polymerase II core promoter proximal region sequence-specific DNA binding transcription factor activity involved in positive regulation of transcription [GO:0001077]; RNA polymerase II regulatory region sequen…	ETS family
Q9Y603	ETV7_HUMAN	ETV7 TEL2 TELB TREF			nucleoplasm [GO:0005654]; nucleus [GO:0005634]; RNA polymerase II regulatory region sequence-specific DNA binding [GO:0000977]; RNA polymerase II transcription regulatory region sequence-specific DNA binding transcription factor activity involved in negative regulation of transcription [GO:0001227]; sequence-specific DNA binding RNA polymerase II transcription factor activity [GO:0000981]; cell d…	ETS family
Q01844	EWS_HUMAN	EWSR1 EWS			cytoplasm [GO:0005737]; nucleolus [GO:0005730]; nucleoplasm [GO:0005654]; nucleus [GO:0005634]; plasma membrane [GO:0005886]; identical protein binding [GO:0042802]; nucleotide binding [GO:0000166]; poly(A) RNA binding [GO:0044822]; RNA binding [GO:0003723]; zinc ion binding [GO:0008270]; regulation of transcription, DNA-templated [GO:0006355]; transcription, DNA-templated [GO:0006351]	RRM TET family
Q9NPD3	EXOS4_HUMAN	EXOSC4 RRP41 SKI6			cytoplasm [GO:0005737]; cytoplasmic exosome (RNase complex) [GO:0000177]; cytosol [GO:0005829]; exosome (RNase complex) [GO:0000178]; nuclear exosome (RNase complex) [GO:0000176]; nucleolus [GO:0005730]; nucleus [GO:0005634]; transcriptionally active chromatin [GO:0035327]; 3'-5'-exoribonuclease activity [GO:0000175]; AU-rich element binding [GO:0017091]; defense response to virus [GO:0051607]; D…	RNase PH family
Q96B26	EXOS8_HUMAN	EXOSC8 OIP2 RRP43			cytoplasm [GO:0005737]; cytosol [GO:0005829]; exosome (RNase complex) [GO:0000178]; nucleolus [GO:0005730]; nucleus [GO:0005634]; AU-rich element binding [GO:0017091]; exonucleolytic nuclear-transcribed mRNA catabolic process involved in deadenylation-dependent decay [GO:0043928]; gene expression [GO:0010467]; nuclear-transcribed mRNA catabolic process, deadenylation-dependent decay [GO:0000288];…	RNase PH family
Q01780	EXOSX_HUMAN	EXOSC10 PMSCL PMSCL2 RRP6			cytoplasm [GO:0005737]; exosome (RNase complex) [GO:0000178]; membrane [GO:0016020]; nuclear exosome (RNase complex) [GO:0000176]; nucleolus [GO:0005730]; nucleoplasm [GO:0005654]; nucleus [GO:0005634]; transcriptionally active chromatin [GO:0035327]; 3'-5' exonuclease activity [GO:0008408]; exoribonuclease activity [GO:0004532]; nucleotide binding [GO:0000166]; poly(A) RNA binding [GO:0044822]; …
Q16394	EXT1_HUMAN	EXT1	PATHWAY: Protein modification; protein glycosylation.		endoplasmic reticulum [GO:0005783]; endoplasmic reticulum membrane [GO:0005789]; Golgi apparatus [GO:0005794]; Golgi membrane [GO:0000139]; integral component of endoplasmic reticulum membrane [GO:0030176]; integral component of membrane [GO:0016021]; acetylglucosaminyltransferase activity [GO:0008375]; glucuronosyl-N-acetylglucosaminyl-proteoglycan 4-alpha-N-acetylglucosaminyltransferase activit…	Glycosyltransferase 47 family
Q93063	EXT2_HUMAN	EXT2	PATHWAY: Protein modification; protein glycosylation.		endoplasmic reticulum [GO:0005783]; endoplasmic reticulum membrane [GO:0005789]; extracellular exosome [GO:0070062]; Golgi apparatus [GO:0005794]; Golgi membrane [GO:0000139]; integral component of membrane [GO:0016021]; membrane [GO:0016020]; UDP-N-acetylglucosamine transferase complex [GO:0043541]; glucuronosyl-N-acetylglucosaminyl-proteoglycan 4-alpha-N-acetylglucosaminyltransferase activity […	Glycosyltransferase 47 family
Q15910	EZH2_HUMAN	EZH2 KMT6			cytoplasm [GO:0005737]; ESC/E(Z) complex [GO:0035098]; nuclear chromatin [GO:0000790]; nucleoplasm [GO:0005654]; nucleus [GO:0005634]; pronucleus [GO:0045120]; chromatin binding [GO:0003682]; chromatin DNA binding [GO:0031490]; core promoter binding [GO:0001047]; DNA binding [GO:0003677]; histone methyltransferase activity [GO:0042054]; histone methyltransferase activity (H3-K27 specific) [GO:004…	Class V-like SAM-binding methyltransferase superfamily, Histone-lysine methyltransferase family, EZ subfamily
P15311	EZRI_HUMAN	EZR VIL2			actin cytoskeleton [GO:0015629]; actin filament [GO:0005884]; apical part of cell [GO:0045177]; apical plasma membrane [GO:0016324]; astrocyte projection [GO:0097449]; basolateral plasma membrane [GO:0016323]; brush border [GO:0005903]; cell body [GO:0044297]; cell periphery [GO:0071944]; cell tip [GO:0051286]; ciliary basal body [GO:0036064]; cortical cytoskeleton [GO:0030863]; cytoplasm [GO:000…
Q8N9E0	F133A_HUMAN	FAM133A				FAM133 family
Q16875	F263_HUMAN	PFKFB3			cytosol [GO:0005829]; nucleoplasm [GO:0005654]; 6-phosphofructo-2-kinase activity [GO:0003873]; ATP binding [GO:0005524]; fructose-2,6-bisphosphate 2-phosphatase activity [GO:0004331]; brain development [GO:0007420]; canonical glycolysis [GO:0061621]; carbohydrate metabolic process [GO:0005975]; carbohydrate phosphorylation [GO:0046835]; fructose 2,6-bisphosphate metabolic process [GO:0006003]; f…	Phosphoglycerate mutase family
Q16877	F264_HUMAN	PFKFB4			cytosol [GO:0005829]; 6-phosphofructo-2-kinase activity [GO:0003873]; ATP binding [GO:0005524]; fructose-2,6-bisphosphate 2-phosphatase activity [GO:0004331]; canonical glycolysis [GO:0061621]; carbohydrate metabolic process [GO:0005975]; carbohydrate phosphorylation [GO:0046835]; fructose 2,6-bisphosphate metabolic process [GO:0006003]; fructose metabolic process [GO:0006000]; glucose metabolic …	Phosphoglycerate mutase family
Q8NEK8	FA46D_HUMAN	FAM46D				FAM46 family
Q9Y247	FA50B_HUMAN	FAM50B X5L			nucleus [GO:0005634]	FAM50 family
Q13158	FADD_HUMAN	FADD MORT1 GIG3			CD95 death-inducing signaling complex [GO:0031265]; cell body [GO:0044297]; cytosol [GO:0005829]; death-inducing signaling complex [GO:0031264]; membrane raft [GO:0045121]; neuron projection [GO:0043005]; ripoptosome [GO:0097342]; death effector domain binding [GO:0035877]; death receptor binding [GO:0005123]; identical protein binding [GO:0042802]; protease binding [GO:0002020]; tumor necrosis f…
Q9UNN5	FAF1_HUMAN	FAF1 UBXD12 UBXN3A CGI-03			CD95 death-inducing signaling complex [GO:0031265]; Cdc48p-Npl4p-Ufd1p AAA ATPase complex [GO:0034098]; cytosol [GO:0005829]; nuclear envelope [GO:0005635]; nucleus [GO:0005634]; perinuclear region of cytoplasm [GO:0048471]; heat shock protein binding [GO:0031072]; NF-kappaB binding [GO:0051059]; protein kinase binding [GO:0019901]; protein kinase regulator activity [GO:0019887]; ubiquitin bindin…
Q9NVQ4	FAIM1_HUMAN	FAIM FAIM1			cytoplasm [GO:0005737]; apoptotic process [GO:0006915]; negative regulation of apoptotic process [GO:0043066]	FAIM1 family
Q05397	FAK1_HUMAN	PTK2 FAK FAK1			apical plasma membrane [GO:0016324]; cell cortex [GO:0005938]; cytoplasm [GO:0005737]; cytoskeleton [GO:0005856]; cytosol [GO:0005829]; extrinsic component of cytoplasmic side of plasma membrane [GO:0031234]; focal adhesion [GO:0005925]; lamellipodium [GO:0030027]; microtubule organizing center [GO:0005815]; nucleus [GO:0005634]; plasma membrane [GO:0005886]; stress fiber [GO:0001725]; actin bind…	Protein kinase superfamily, Tyr protein kinase family, FAK subfamily
Q53R41	FAKD1_HUMAN	FASTKD1 KIAA1800			mitochondrion [GO:0005739]; poly(A) RNA binding [GO:0044822]; protein kinase activity [GO:0004672]; cellular respiration [GO:0045333]	FAST kinase family
Q00597	FANCC_HUMAN	FANCC FAC FACC			cytoplasm [GO:0005737]; cytosol [GO:0005829]; Fanconi anaemia nuclear complex [GO:0043240]; nucleoplasm [GO:0005654]; nucleus [GO:0005634]; activation of mitophagy in response to mitochondrial depolarization [GO:0098779]; DNA repair [GO:0006281]; germ cell development [GO:0007281]; myeloid cell homeostasis [GO:0002262]; nucleotide-excision repair [GO:0006289]; protein complex assembly [GO:0006461…
O15287	FANCG_HUMAN	FANCG XRCC9			cytoplasm [GO:0005737]; Fanconi anaemia nuclear complex [GO:0043240]; mitochondrion [GO:0005739]; nucleolus [GO:0005730]; nucleoplasm [GO:0005654]; plasma membrane [GO:0005886]; damaged DNA binding [GO:0003684]; cell cycle checkpoint [GO:0000075]; DNA repair [GO:0006281]; mitochondrion organization [GO:0007005]; ovarian follicle development [GO:0001541]; response to radiation [GO:0009314]; sperma…
Q14296	FASTK_HUMAN	FASTK			mitochondrion [GO:0005739]; ATP binding [GO:0005524]; Fas-activated serine/threonine kinase activity [GO:0033867]; protein serine/threonine kinase activity [GO:0004674]; apoptotic signaling pathway [GO:0097190]; protein phosphorylation [GO:0006468]; regulation of RNA splicing [GO:0043484]	FAST protein kinase family
Q969F0	FATE1_HUMAN	FATE1 FATE			endoplasmic reticulum [GO:0005783]; integral component of membrane [GO:0016021]
Q9Y297	FBW1A_HUMAN	BTRC BTRCP FBW1A FBXW1A	PATHWAY: Protein modification; protein ubiquitination.		cytosol [GO:0005829]; nucleoplasm [GO:0005654]; SCF ubiquitin ligase complex [GO:0019005]; ligase activity [GO:0016874]; ubiquitin-protein transferase activity [GO:0004842]; anaphase-promoting complex-dependent proteasomal ubiquitin-dependent protein catabolic process [GO:0031145]; branching involved in mammary gland duct morphogenesis [GO:0060444]; cellular response to organic cyclic compound [G…
Q9UK97	FBX9_HUMAN	FBXO9 FBX9 VCIA1	PATHWAY: Protein modification; protein ubiquitination.		cytoplasm [GO:0005737]; SCF ubiquitin ligase complex [GO:0019005]; ubiquitin ligase complex [GO:0000151]; ubiquitin-protein transferase activity [GO:0004842]; fat cell differentiation [GO:0045444]; innate immune response [GO:0045087]; protein ubiquitination [GO:0016567]; regulation of TOR signaling [GO:0032006]; SCF-dependent proteasomal ubiquitin-dependent protein catabolic process [GO:0031146]
P39748	FEN1_HUMAN	FEN1 RAD2			membrane [GO:0016020]; mitochondrion [GO:0005739]; nucleolus [GO:0005730]; nucleoplasm [GO:0005654]; nucleus [GO:0005634]; plasma membrane [GO:0005886]; 5'-3' exonuclease activity [GO:0008409]; 5'-flap endonuclease activity [GO:0017108]; damaged DNA binding [GO:0003684]; DNA binding [GO:0003677]; double-stranded DNA binding [GO:0003690]; double-stranded DNA exodeoxyribonuclease activity [GO:00083…	XPG/RAD2 endonuclease family, FEN1 subfamily
P07332	FES_HUMAN	FES FPS			cytoplasm [GO:0005737]; cytoplasmic membrane-bounded vesicle [GO:0016023]; cytosol [GO:0005829]; extrinsic component of cytoplasmic side of plasma membrane [GO:0031234]; focal adhesion [GO:0005925]; Golgi apparatus [GO:0005794]; microtubule cytoskeleton [GO:0015630]; ATP binding [GO:0005524]; immunoglobulin receptor binding [GO:0034987]; non-membrane spanning protein tyrosine kinase activity [GO:…	Protein kinase superfamily, Tyr protein kinase family, Fes/fps subfamily
P02771	FETA_HUMAN	AFP HPAFP			cytoplasm [GO:0005737]; extracellular space [GO:0005615]; metal ion binding [GO:0046872]; ovulation from ovarian follicle [GO:0001542]; progesterone metabolic process [GO:0042448]; SMAD protein signal transduction [GO:0060395]; transport [GO:0006810]	ALB/AFP/VDB family
P02765	FETUA_HUMAN	AHSG FETUA PRO2743		Cellsurface proteins	blood microparticle [GO:0072562]; extracellular exosome [GO:0070062]; extracellular region [GO:0005576]; extracellular space [GO:0005615]; cysteine-type endopeptidase inhibitor activity [GO:0004869]; kinase inhibitor activity [GO:0019210]; acute-phase response [GO:0006953]; negative regulation of bone mineralization [GO:0030502]; negative regulation of insulin receptor signaling pathway [GO:00466…	Fetuin family
P05230	FGF1_HUMAN	FGF1 FGFA			cell cortex [GO:0005938]; cytosol [GO:0005829]; extracellular region [GO:0005576]; extracellular space [GO:0005615]; nucleolus [GO:0005730]; nucleoplasm [GO:0005654]; proteinaceous extracellular matrix [GO:0005578]; fibroblast growth factor receptor binding [GO:0005104]; growth factor activity [GO:0008083]; heparin binding [GO:0008201]; S100 protein binding [GO:0044548]; anatomical structure morp…	Heparin-binding growth factors family
Q92913	FGF13_HUMAN	FGF13 FHF2			axon [GO:0030424]; cytoplasm [GO:0005737]; dendrite [GO:0030425]; extracellular region [GO:0005576]; filopodium [GO:0030175]; growth cone [GO:0030426]; intercalated disc [GO:0014704]; microtubule [GO:0005874]; neuron projection [GO:0043005]; nucleolus [GO:0005730]; nucleus [GO:0005634]; plasma membrane [GO:0005886]; beta-tubulin binding [GO:0048487]; growth factor activity [GO:0008083]; ion chann…	Heparin-binding growth factors family
P11362	FGFR1_HUMAN	FGFR1 BFGFR CEK FGFBR FLG FLT2 HBGFR		Cellsurface proteins	cytoplasmic membrane-bounded vesicle [GO:0016023]; cytosol [GO:0005829]; extracellular region [GO:0005576]; integral component of membrane [GO:0016021]; integral component of plasma membrane [GO:0005887]; nucleus [GO:0005634]; plasma membrane [GO:0005886]; receptor complex [GO:0043235]; ATP binding [GO:0005524]; fibroblast growth factor binding [GO:0017134]; fibroblast growth factor-activated rec…	Protein kinase superfamily, Tyr protein kinase family, Fibroblast growth factor receptor subfamily
P21802	FGFR2_HUMAN	FGFR2 BEK KGFR KSAM		Cellsurface proteins	cell cortex [GO:0005938]; cell surface [GO:0009986]; cytoplasm [GO:0005737]; cytoplasmic membrane-bounded vesicle [GO:0016023]; excitatory synapse [GO:0060076]; extracellular region [GO:0005576]; Golgi apparatus [GO:0005794]; integral component of membrane [GO:0016021]; integral component of plasma membrane [GO:0005887]; intracellular membrane-bounded organelle [GO:0043231]; membrane [GO:0016020]…	Protein kinase superfamily, Tyr protein kinase family, Fibroblast growth factor receptor subfamily
P22455	FGFR4_HUMAN	FGFR4 JTK2 TKF		Cellsurface proteins	cytoplasm [GO:0005737]; endoplasmic reticulum [GO:0005783]; endosome [GO:0005768]; extracellular region [GO:0005576]; Golgi apparatus [GO:0005794]; integral component of plasma membrane [GO:0005887]; nucleoplasm [GO:0005654]; plasma membrane [GO:0005886]; transport vesicle [GO:0030133]; ATP binding [GO:0005524]; fibroblast growth factor binding [GO:0017134]; fibroblast growth factor-activated rec…	Protein kinase superfamily, Tyr protein kinase family, Fibroblast growth factor receptor subfamily
Q9BXU8	FHL17_HUMAN	FTHL17			ferric iron binding [GO:0008199]; cellular iron ion homeostasis [GO:0006879]; iron ion transport [GO:0006826]	Ferritin family
Q6UN15	FIP1_HUMAN	FIP1L1 FIP1 RHE			mRNA cleavage and polyadenylation specificity factor complex [GO:0005847]; nucleoplasm [GO:0005654]; poly(A) RNA binding [GO:0044822]; mRNA processing [GO:0006397]	FIP1 family
P68106	FKB1B_HUMAN	FKBP1B FKBP12.6 FKBP1L FKBP9 OTK4			calcium channel complex [GO:0034704]; cytoplasm [GO:0005737]; cytosol [GO:0005829]; membrane [GO:0016020]; sarcoplasmic reticulum membrane [GO:0033017]; Z disc [GO:0030018]; calcium channel inhibitor activity [GO:0019855]; cyclic nucleotide binding [GO:0030551]; FK506 binding [GO:0005528]; ion channel binding [GO:0044325]; peptidyl-prolyl cis-trans isomerase activity [GO:0003755]; receptor bindin…	FKBP-type PPIase family, FKBP1 subfamily
Q00688	FKBP3_HUMAN	FKBP3 FKBP25			endoplasmic reticulum membrane [GO:0005789]; nucleus [GO:0005634]; FK506 binding [GO:0005528]; peptidyl-prolyl cis-trans isomerase activity [GO:0003755]; poly(A) RNA binding [GO:0044822]; receptor activity [GO:0004872]; chaperone-mediated protein folding [GO:0061077]; protein peptidyl-prolyl isomerization [GO:0000413]	FKBP-type PPIase family
Q13451	FKBP5_HUMAN	FKBP5 AIG6 FKBP51			endoplasmic reticulum membrane [GO:0005789]; extracellular exosome [GO:0070062]; membrane [GO:0016020]; nucleoplasm [GO:0005654]; FK506 binding [GO:0005528]; heat shock protein binding [GO:0031072]; peptidyl-prolyl cis-trans isomerase activity [GO:0003755]; chaperone-mediated protein folding [GO:0061077]; protein folding [GO:0006457]; protein peptidyl-prolyl isomerization [GO:0000413]
Q8NFG4	FLCN_HUMAN	FLCN BHD			cytoplasm [GO:0005737]; nucleus [GO:0005634]; plasma membrane [GO:0005886]; protein complex binding [GO:0032403]; cell-cell junction assembly [GO:0007043]; hemopoiesis [GO:0030097]; in utero embryonic development [GO:0001701]; negative regulation of ATP biosynthetic process [GO:2001170]; negative regulation of cell growth [GO:0030308]; negative regulation of cell migration [GO:0030336]; negative …	Folliculin family
Q01543	FLI1_HUMAN	FLI1			nucleus [GO:0005634]; chromatin binding [GO:0003682]; DNA binding [GO:0003677]; RNA polymerase II core promoter proximal region sequence-specific DNA binding [GO:0000978]; RNA polymerase II core promoter proximal region sequence-specific DNA binding transcription factor activity involved in positive regulation of transcription [GO:0001077]; RNA polymerase II distal enhancer sequence-specific DNA …	ETS family
Q96PY5	FMNL2_HUMAN	FMNL2 FHOD2 KIAA1902			cytosol [GO:0005829]; cortical actin cytoskeleton organization [GO:0030866]; cytoskeleton organization [GO:0007010]; regulation of cell morphogenesis [GO:0022604]; small GTPase mediated signal transduction [GO:0007264]	Formin homology family
Q8N0W7	FMR1N_HUMAN	FMR1NB			integral component of membrane [GO:0016021]; nucleolus [GO:0005730]
Q9H479	FN3K_HUMAN	FN3K			fructosamine-3-kinase activity [GO:0030387]; epithelial cell differentiation [GO:0030855]; fructosamine metabolic process [GO:0030389]; fructoselysine metabolic process [GO:0030393]; phosphorylation [GO:0016310]	Fructosamine kinase family
Q04609	FOLH1_HUMAN	FOLH1 FOLH NAALAD1 PSM PSMA GIG27			cytoplasm [GO:0005737]; extracellular exosome [GO:0070062]; integral component of plasma membrane [GO:0005887]; membrane [GO:0016020]; carboxypeptidase activity [GO:0004180]; dipeptidase activity [GO:0016805]; metal ion binding [GO:0046872]; metallopeptidase activity [GO:0008237]; peptidase activity [GO:0008233]; folic acid-containing compound metabolic process [GO:0006760]; proteolysis [GO:00065…	Peptidase M28 family, M28B subfamily
P01100	FOS_HUMAN	FOS G0S7			cytosol [GO:0005829]; endoplasmic reticulum [GO:0005783]; membrane [GO:0016020]; neuron projection [GO:0043005]; nucleoplasm [GO:0005654]; nucleus [GO:0005634]; transcription factor complex [GO:0005667]; double-stranded DNA binding [GO:0003690]; R-SMAD binding [GO:0070412]; RNA polymerase II core promoter sequence-specific DNA binding [GO:0000979]; sequence-specific DNA binding transcription fact…	BZIP family, Fos subfamily
P15407	FOSL1_HUMAN	FOSL1 FRA1			cytosol [GO:0005829]; neuron projection [GO:0043005]; nucleoplasm [GO:0005654]; nucleus [GO:0005634]; presynaptic membrane [GO:0042734]; RNA polymerase II regulatory region sequence-specific DNA binding [GO:0000977]; sequence-specific DNA binding transcription factor activity [GO:0003700]; cellular defense response [GO:0006968]; cellular response to extracellular stimulus [GO:0031668]; chemotaxis…	BZIP family, Fos subfamily
P15408	FOSL2_HUMAN	FOSL2 FRA2			nucleoplasm [GO:0005654]; nucleus [GO:0005634]; double-stranded DNA binding [GO:0003690]; RNA polymerase II regulatory region sequence-specific DNA binding [GO:0000977]; sequence-specific DNA binding transcription factor activity [GO:0003700]; cell death [GO:0008219]; cellular response to hormone stimulus [GO:0032870]; female pregnancy [GO:0007565]; positive regulation of fibroblast proliferation…	BZIP family, Fos subfamily
P55318	FOXA3_HUMAN	FOXA3 HNF3G TCF3G			nucleus [GO:0005634]; sequence-specific DNA binding [GO:0043565]; sequence-specific DNA binding RNA polymerase II transcription factor activity [GO:0000981]; sequence-specific DNA binding transcription factor activity [GO:0003700]; transcription regulatory region DNA binding [GO:0044212]; anatomical structure morphogenesis [GO:0009653]; cell differentiation [GO:0030154]; cellular glucose homeosta…
Q12951	FOXI1_HUMAN	FOXI1 FKHL10 FREAC6			nucleus [GO:0005634]; DNA binding, bending [GO:0008301]; RNA polymerase II core promoter proximal region sequence-specific DNA binding [GO:0000978]; RNA polymerase II core promoter proximal region sequence-specific DNA binding transcription factor activity involved in positive regulation of transcription [GO:0001077]; sequence-specific DNA binding [GO:0043565]; sequence-specific DNA binding trans…
P32314	FOXN2_HUMAN	FOXN2 HTLF			intracellular membrane-bounded organelle [GO:0043231]; nucleoplasm [GO:0005654]; nucleus [GO:0005634]; sequence-specific DNA binding [GO:0043565]; sequence-specific DNA binding transcription factor activity [GO:0003700]; skeletal muscle cell differentiation [GO:0035914]; transcription, DNA-templated [GO:0006351]
Q6PJQ5	FOXR2_HUMAN	FOXR2 FOXN6			nucleus [GO:0005634]; sequence-specific DNA binding [GO:0043565]; sequence-specific DNA binding RNA polymerase II transcription factor activity [GO:0000981]; anatomical structure morphogenesis [GO:0009653]; cell differentiation [GO:0030154]; regulation of transcription from RNA polymerase II promoter [GO:0006357]; transcription from RNA polymerase II promoter [GO:0006366]
O43638	FOXS1_HUMAN	FOXS1 FKHL18 FREAC10			nucleus [GO:0005634]; DNA binding [GO:0003677]; sequence-specific DNA binding [GO:0043565]; sequence-specific DNA binding RNA polymerase II transcription factor activity [GO:0000981]; sequence-specific DNA binding transcription factor activity [GO:0003700]; anatomical structure morphogenesis [GO:0009653]; blood vessel development [GO:0001568]; cell differentiation [GO:0030154]; negative regulatio…
O95684	FR1OP_HUMAN	FGFR1OP FOP			centrosome [GO:0005813]; cytosol [GO:0005829]; nucleus [GO:0005634]; perinuclear region of cytoplasm [GO:0048471]; protein homodimerization activity [GO:0042803]; protein kinase binding [GO:0019901]; protein tyrosine kinase activity [GO:0004713]; protein tyrosine kinase inhibitor activity [GO:0030292]; G2/M transition of mitotic cell cycle [GO:0000086]; microtubule anchoring [GO:0034453]; mitotic…	FGFR1OP family
P02794	FRIH_HUMAN	FTH1 FTH FTHL6 OK/SW-cl.84 PIG15			cytosol [GO:0005829]; extracellular exosome [GO:0070062]; intracellular ferritin complex [GO:0008043]; nucleus [GO:0005634]; ferric iron binding [GO:0008199]; ferroxidase activity [GO:0004322]; iron ion binding [GO:0005506]; cellular iron ion homeostasis [GO:0006879]; immune response [GO:0006955]; intracellular sequestering of iron ion [GO:0006880]; iron ion transport [GO:0006826]; membrane organ…	Ferritin family
P42685	FRK_HUMAN	FRK PTK5 RAK			cytoplasm [GO:0005737]; extracellular exosome [GO:0070062]; extrinsic component of cytoplasmic side of plasma membrane [GO:0031234]; intracellular [GO:0005622]; nucleus [GO:0005634]; ATP binding [GO:0005524]; non-membrane spanning protein tyrosine kinase activity [GO:0004715]; receptor binding [GO:0005102]; actin cytoskeleton organization [GO:0030036]; cell differentiation [GO:0030154]; cell migr…	Protein kinase superfamily, Tyr protein kinase family, SRC subfamily
Q16658	FSCN1_HUMAN	FSCN1 FAN1 HSN SNL			actin cytoskeleton [GO:0015629]; cell junction [GO:0030054]; cytoplasm [GO:0005737]; cytosol [GO:0005829]; extracellular exosome [GO:0070062]; filopodium [GO:0030175]; invadopodium [GO:0071437]; stress fiber [GO:0001725]; actin binding [GO:0003779]; actin filament binding [GO:0051015]; drug binding [GO:0008144]; poly(A) RNA binding [GO:0044822]; actin cytoskeleton organization [GO:0030036]; actin…	Fascin family
P07954	FUMH_HUMAN	FH	PATHWAY: Carbohydrate metabolism; tricarboxylic acid cycle; (S)-malate from fumarate: step 1/1.		cytoplasm [GO:0005737]; extracellular exosome [GO:0070062]; mitochondrial matrix [GO:0005759]; mitochondrion [GO:0005739]; tricarboxylic acid cycle enzyme complex [GO:0045239]; fumarate hydratase activity [GO:0004333]; cellular metabolic process [GO:0044237]; fumarate metabolic process [GO:0006106]; homeostasis of number of cells within a tissue [GO:0048873]; small molecule metabolic process [GO:…	Class-II fumarase/aspartase family, Fumarase subfamily
P35637	FUS_HUMAN	FUS TLS			cytoplasm [GO:0005737]; nucleoplasm [GO:0005654]; nucleus [GO:0005634]; DNA binding [GO:0003677]; identical protein binding [GO:0042802]; nucleotide binding [GO:0000166]; poly(A) RNA binding [GO:0044822]; RNA binding [GO:0003723]; transcription coactivator activity [GO:0003713]; zinc ion binding [GO:0008270]; gene expression [GO:0010467]; mRNA splicing, via spliceosome [GO:0000398]; regulation of…	RRM TET family
P06241	FYN_HUMAN	FYN			actin filament [GO:0005884]; cytosol [GO:0005829]; endosome [GO:0005768]; extrinsic component of cytoplasmic side of plasma membrane [GO:0031234]; mitochondrion [GO:0005739]; nucleus [GO:0005634]; plasma membrane [GO:0005886]; postsynaptic density [GO:0014069]; ATP binding [GO:0005524]; ephrin receptor binding [GO:0046875]; glycoprotein binding [GO:0001948]; growth factor receptor binding [GO:007…	Protein kinase superfamily, Tyr protein kinase family, SRC subfamily
Q9UP38	FZD1_HUMAN	FZD1			cell surface [GO:0009986]; focal adhesion [GO:0005925]; integral component of membrane [GO:0016021]; plasma membrane [GO:0005886]; frizzled binding [GO:0005109]; G-protein coupled receptor activity [GO:0004930]; PDZ domain binding [GO:0030165]; receptor binding [GO:0005102]; Wnt-activated receptor activity [GO:0042813]; Wnt-protein binding [GO:0017147]; autocrine signaling [GO:0035425]; canonical…	G-protein coupled receptor Fz/Smo family
P04406	G3P_HUMAN	GAPDH GAPD CDABP0047 OK/SW-cl.12	PATHWAY: Carbohydrate degradation; glycolysis; pyruvate from D-glyceraldehyde 3-phosphate: step 1/5.	Cellsurface proteins	cytoplasm [GO:0005737]; cytosol [GO:0005829]; extracellular exosome [GO:0070062]; GAIT complex [GO:0097452]; intracellular membrane-bounded organelle [GO:0043231]; lipid particle [GO:0005811]; membrane [GO:0016020]; microtubule cytoskeleton [GO:0015630]; nuclear membrane [GO:0031965]; nucleus [GO:0005634]; perinuclear region of cytoplasm [GO:0048471]; plasma membrane [GO:0005886]; ribonucleoprote…	Glyceraldehyde-3-phosphate dehydrogenase family
P11413	G6PD_HUMAN	G6PD	PATHWAY: Carbohydrate degradation; pentose phosphate pathway; D-ribulose 5-phosphate from D-glucose 6-phosphate (oxidative stage): step 1/3.		centrosome [GO:0005813]; cytoplasm [GO:0005737]; cytoplasmic side of plasma membrane [GO:0009898]; cytosol [GO:0005829]; extracellular exosome [GO:0070062]; intracellular membrane-bounded organelle [GO:0043231]; membrane [GO:0016020]; microtubule organizing center [GO:0005815]; nucleus [GO:0005634]; glucose binding [GO:0005536]; glucose-6-phosphate dehydrogenase activity [GO:0004345]; identical p…	Glucose-6-phosphate dehydrogenase family
O95257	GA45G_HUMAN	GADD45G CR6 DDIT2			cytoplasm [GO:0005737]; nucleus [GO:0005634]; activation of MAPKK activity [GO:0000186]; activation of MAPKKK activity [GO:0000185]; apoptotic process [GO:0006915]; cell differentiation [GO:0030154]; multicellular organismal development [GO:0007275]; negative regulation of protein kinase activity [GO:0006469]; positive regulation of apoptotic process [GO:0043065]; positive regulation of JNK casca…	GADD45 family
Q13066	GAG2B_HUMAN	GAGE2B GAGE2; GAGE2C				GAGE family
Q13068	GAGE4_HUMAN	GAGE4				GAGE family
P51570	GALK1_HUMAN	GALK1 GALK	PATHWAY: Carbohydrate metabolism; galactose metabolism.		cytoplasm [GO:0005737]; cytosol [GO:0005829]; extracellular exosome [GO:0070062]; membrane [GO:0016020]; ATP binding [GO:0005524]; galactokinase activity [GO:0004335]; galactose binding [GO:0005534]; carbohydrate metabolic process [GO:0005975]; galactitol metabolic process [GO:0019402]; galactose catabolic process [GO:0019388]; galactose metabolic process [GO:0006012]; small molecule metabolic pr…	GHMP kinase family, GalK subfamily
O43903	GAS2_HUMAN	GAS2			actin filament [GO:0005884]; cytosol [GO:0005829]; membrane [GO:0016020]; apoptotic process [GO:0006915]; cell cycle arrest [GO:0007050]; cellular component disassembly involved in execution phase of apoptosis [GO:0006921]; programmed cell death [GO:0012501]; regulation of cell shape [GO:0008360]	GAS2 family
O60861	GAS7_HUMAN	GAS7 KIAA0394			actin filament [GO:0005884]; cytoplasm [GO:0005737]; ruffle [GO:0001726]; sequence-specific DNA binding transcription factor activity [GO:0003700]; actin filament bundle assembly [GO:0051017]; actin filament polymerization [GO:0030041]; cell cycle arrest [GO:0007050]; neuron projection morphogenesis [GO:0048812]; regulation of cell shape [GO:0008360]; regulation of transcription, DNA-templated [G…
P15976	GATA1_HUMAN	GATA1 ERYF1 GF1			nucleoplasm [GO:0005654]; nucleus [GO:0005634]; transcription factor complex [GO:0005667]; transcriptional repressor complex [GO:0017053]; C2H2 zinc finger domain binding [GO:0070742]; chromatin DNA binding [GO:0031490]; DNA binding [GO:0003677]; DNA binding, bending [GO:0008301]; enhancer sequence-specific DNA binding [GO:0001158]; RNA polymerase II core promoter proximal region sequence-specifi…
P23771	GATA3_HUMAN	GATA3			nuclear chromatin [GO:0000790]; nucleolus [GO:0005730]; nucleoplasm [GO:0005654]; nucleus [GO:0005634]; core promoter proximal region sequence-specific DNA binding [GO:0000987]; core promoter sequence-specific DNA binding [GO:0001046]; DNA binding [GO:0003677]; E-box binding [GO:0070888]; enhancer sequence-specific DNA binding [GO:0001158]; HMG box domain binding [GO:0071837]; nucleic acid bindin…
P62873	GBB1_HUMAN	GNB1			cell body [GO:0044297]; dendrite [GO:0030425]; extracellular exosome [GO:0070062]; heterotrimeric G-protein complex [GO:0005834]; intracellular [GO:0005622]; lysosomal membrane [GO:0005765]; membrane [GO:0016020]; photoreceptor disc membrane [GO:0097381]; photoreceptor inner segment [GO:0001917]; photoreceptor outer segment membrane [GO:0042622]; plasma membrane [GO:0005886]; vesicle [GO:0031982]…	WD repeat G protein beta family
P16520	GBB3_HUMAN	GNB3			cell body [GO:0044297]; extracellular exosome [GO:0070062]; neuron projection [GO:0043005]; plasma membrane [GO:0005886]; GTPase activity [GO:0003924]; GTPase binding [GO:0051020]; signal transducer activity [GO:0004871]; cellular response to glucagon stimulus [GO:0071377]; energy reserve metabolic process [GO:0006112]; G-protein coupled receptor signaling pathway [GO:0007186]; regulation of bloo…	WD repeat G protein beta family
P61952	GBG11_HUMAN	GNG11 GNGT11			heterotrimeric G-protein complex [GO:0005834]; plasma membrane [GO:0005886]; GTPase activity [GO:0003924]; signal transducer activity [GO:0004871]; cellular response to glucagon stimulus [GO:0071377]; energy reserve metabolic process [GO:0006112]; G-protein coupled receptor signaling pathway [GO:0007186]; signal transduction [GO:0007165]; small molecule metabolic process [GO:0044281]	G protein gamma family
P59768	GBG2_HUMAN	GNG2			extracellular exosome [GO:0070062]; heterotrimeric G-protein complex [GO:0005834]; membrane [GO:0016020]; plasma membrane [GO:0005886]; G-protein beta-subunit binding [GO:0031681]; signal transducer activity [GO:0004871]; adenylate cyclase-activating dopamine receptor signaling pathway [GO:0007191]; blood coagulation [GO:0007596]; cell proliferation [GO:0008283]; cellular response to catecholamin…	G protein gamma family
P63215	GBG3_HUMAN	GNG3 GNGT3			heterotrimeric G-protein complex [GO:0005834]; plasma membrane [GO:0005886]; GTPase activity [GO:0003924]; signal transducer activity [GO:0004871]; activation of MAPK activity [GO:0000187]; cellular response to glucagon stimulus [GO:0071377]; energy reserve metabolic process [GO:0006112]; G-protein coupled receptor signaling pathway [GO:0007186]; positive regulation of cytosolic calcium ion conce…	G protein gamma family
P50150	GBG4_HUMAN	GNG4 GNGT4			extracellular exosome [GO:0070062]; heterotrimeric G-protein complex [GO:0005834]; plasma membrane [GO:0005886]; signal transducer activity [GO:0004871]; cellular response to glucagon stimulus [GO:0071377]; energy reserve metabolic process [GO:0006112]; G-protein coupled receptor signaling pathway [GO:0007186]; negative regulation of cell growth [GO:0030308]; regulation of G-protein coupled recep…	G protein gamma family
O14610	GBGT2_HUMAN	GNGT2 GNG8 GNG9 GNGT8			heterotrimeric G-protein complex [GO:0005834]; plasma membrane [GO:0005886]; GTPase activity [GO:0003924]; signal transducer activity [GO:0004871]; G-protein coupled receptor signaling pathway [GO:0007186]; metabolic process [GO:0008152]; phototransduction [GO:0007602]; synaptic transmission [GO:0007268]	G protein gamma family
Q96CW5	GCP3_HUMAN	TUBGCP3 GCP3			centriole [GO:0005814]; centrosome [GO:0005813]; cytoplasm [GO:0005737]; cytosol [GO:0005829]; membrane [GO:0016020]; polar microtubule [GO:0005827]; spindle [GO:0005819]; gamma-tubulin binding [GO:0043015]; structural constituent of cytoskeleton [GO:0005200]; structural molecule activity [GO:0005198]; G2/M transition of mitotic cell cycle [GO:0000086]; microtubule nucleation [GO:0007020]; mitoti…	TUBGCP family
P04150	GCR_HUMAN	NR3C1 GRL			cytoplasm [GO:0005737]; cytosol [GO:0005829]; membrane [GO:0016020]; mitochondrial matrix [GO:0005759]; nucleoplasm [GO:0005654]; nucleus [GO:0005634]; glucocorticoid receptor activity [GO:0004883]; glucocorticoid-activated RNA polymerase II transcription factor binding transcription factor activity [GO:0038051]; RNA polymerase II core promoter proximal region sequence-specific DNA binding [GO:00…	Nuclear hormone receptor family, NR3 subfamily
P48728	GCST_HUMAN	AMT GCST			mitochondrion [GO:0005739]; aminomethyltransferase activity [GO:0004047]; transaminase activity [GO:0008483]; glycine catabolic process [GO:0006546]	GcvT family
Q99988	GDF15_HUMAN	GDF15 MIC1 PDF PLAB PTGFB		Cellsurface proteins	extracellular exosome [GO:0070062]; extracellular region [GO:0005576]; extracellular space [GO:0005615]; cytokine activity [GO:0005125]; transforming growth factor beta receptor binding [GO:0005160]; cell development [GO:0048468]; cell-cell signaling [GO:0007267]; positive regulation of myoblast fusion [GO:1901741]; positive regulation of pathway-restricted SMAD protein phosphorylation [GO:001086…	TGF-beta family
P52565	GDIR1_HUMAN	ARHGDIA GDIA1			cytoskeleton [GO:0005856]; cytosol [GO:0005829]; extracellular exosome [GO:0070062]; immunological synapse [GO:0001772]; GTPase activator activity [GO:0005096]; Rho GDP-dissociation inhibitor activity [GO:0005094]; movement of cell or subcellular component [GO:0006928]; negative regulation of apoptotic process [GO:0043066]; negative regulation of axonogenesis [GO:0050771]; negative regulation of …	Rho GDI family
P52566	GDIR2_HUMAN	ARHGDIB GDIA2 GDID4 RAP1GN1			cytoplasm [GO:0005737]; cytoplasmic membrane-bounded vesicle [GO:0016023]; cytoskeleton [GO:0005856]; cytosol [GO:0005829]; extracellular exosome [GO:0070062]; GTPase activator activity [GO:0005096]; GTPase activity [GO:0003924]; Rho GDP-dissociation inhibitor activity [GO:0005094]; actin cytoskeleton organization [GO:0030036]; immune response [GO:0006955]; metabolic process [GO:0008152]; movemen…	Rho GDI family
Q99819	GDIR3_HUMAN	ARHGDIG			cytoplasmic membrane-bounded vesicle [GO:0016023]; cytosol [GO:0005829]; membrane [GO:0016020]; GTPase activator activity [GO:0005096]; Rho GDP-dissociation inhibitor activity [GO:0005094]; negative regulation of cell adhesion [GO:0007162]; regulation of protein localization [GO:0032880]; regulation of small GTPase mediated signal transduction [GO:0051056]; Rho protein signal transduction [GO:000…	Rho GDI family
P07093	GDN_HUMAN	SERPINE2 PI7 PN1		Cellsurface proteins	cytosol [GO:0005829]; extracellular matrix [GO:0031012]; extracellular region [GO:0005576]; extracellular space [GO:0005615]; extrinsic component of external side of plasma membrane [GO:0031232]; neuromuscular junction [GO:0031594]; platelet alpha granule [GO:0031091]; vesicle [GO:0031982]; glycosaminoglycan binding [GO:0005539]; heparin binding [GO:0008201]; receptor binding [GO:0005102]; serine…	Serpin family
P52306	GDS1_HUMAN	RAP1GDS1			cytosol [GO:0005829]; endoplasmic reticulum [GO:0005783]; extracellular exosome [GO:0070062]; mitochondrion [GO:0005739]; GTPase activator activity [GO:0005096]; myosin filament assembly [GO:0031034]; negative regulation of endoplasmic reticulum calcium ion concentration [GO:0032471]; positive regulation of GTPase activity [GO:0043547]; positive regulation of mitochondrial calcium ion concentrati…
P55040	GEM_HUMAN	GEM KIR			cytoplasmic side of plasma membrane [GO:0009898]; midbody [GO:0030496]; mitotic spindle [GO:0072686]; nucleus [GO:0005634]; spindle midzone [GO:0051233]; GDP binding [GO:0019003]; GTP binding [GO:0005525]; GTPase activity [GO:0003924]; magnesium ion binding [GO:0000287]; cell surface receptor signaling pathway [GO:0007166]; chromosome organization [GO:0051276]; immune response [GO:0006955]; metab…	Small GTPase superfamily, RGK family
Q9NQX3	GEPH_HUMAN	GPHN GPH KIAA1385	PATHWAY: Cofactor biosynthesis; molybdopterin biosynthesis.		cell junction [GO:0030054]; cytoplasm [GO:0005737]; cytoskeleton [GO:0005856]; inhibitory synapse [GO:0060077]; plasma membrane [GO:0005886]; postsynaptic membrane [GO:0045211]; ATP binding [GO:0005524]; metal ion binding [GO:0046872]; molybdopterin adenylyltransferase activity [GO:0061598]; molybdopterin molybdotransferase activity [GO:0061599]; establishment of synaptic specificity at neuromusc…	MoaB/Mog family; MoeA family
P14136	GFAP_HUMAN	GFAP			astrocyte end-foot [GO:0097450]; cell body [GO:0044297]; cytoplasm [GO:0005737]; cytosol [GO:0005829]; intermediate filament [GO:0005882]; membrane [GO:0016020]; structural constituent of cytoskeleton [GO:0005200]; astrocyte development [GO:0014002]; Bergmann glial cell differentiation [GO:0060020]; extracellular matrix organization [GO:0030198]; intermediate filament organization [GO:0045109]; l…	Intermediate filament family
Q5JRK9	GGEE3_HUMAN	PAGE2B GAGEE3				GAGE family
O95749	GGPPS_HUMAN	GGPS1	PATHWAY: Isoprenoid biosynthesis; farnesyl diphosphate biosynthesis; farnesyl diphosphate from geranyl diphosphate and isopentenyl diphosphate: step 1/1.; PATHWAY: Isoprenoid biosynthesis; geranyl diphosphate biosynthesis; geranyl diphosphate from dimethylallyl diphosphate and isopentenyl diphosphate: step 1/1.; PATHWAY: Isoprenoid biosynthesis; geranylgeranyl diphosphate biosynthesis; geranylger…		cytosol [GO:0005829]; dimethylallyltranstransferase activity [GO:0004161]; farnesyltranstransferase activity [GO:0004311]; geranyltranstransferase activity [GO:0004337]; metal ion binding [GO:0046872]; cholesterol biosynthetic process [GO:0006695]; farnesyl diphosphate biosynthetic process [GO:0045337]; geranyl diphosphate biosynthetic process [GO:0033384]; geranylgeranyl diphosphate biosynthetic…	FPP/GGPP synthase family
O14908	GIPC1_HUMAN	GIPC1 C19orf3 GIPC RGS19IP1			brush border [GO:0005903]; cell cortex [GO:0005938]; cytoplasm [GO:0005737]; cytoplasmic membrane-bounded vesicle [GO:0016023]; cytosol [GO:0005829]; dendritic shaft [GO:0043198]; dendritic spine [GO:0043197]; endocytic vesicle [GO:0030139]; extracellular exosome [GO:0070062]; membrane [GO:0016020]; synaptic vesicle [GO:0008021]; vesicle membrane [GO:0012506]; actin binding [GO:0003779]; myosin b…	GIPC family
Q16775	GLO2_HUMAN	HAGH GLO2 HAGH1	PATHWAY: Secondary metabolite metabolism; methylglyoxal degradation; (R)-lactate from methylglyoxal: step 2/2.		cytoplasm [GO:0005737]; extracellular exosome [GO:0070062]; mitochondrial matrix [GO:0005759]; hydroxyacylglutathione hydrolase activity [GO:0004416]; zinc ion binding [GO:0008270]; glutathione biosynthetic process [GO:0006750]	Metallo-beta-lactamase superfamily, Glyoxalase II family
P32189	GLPK_HUMAN	GK	PATHWAY: Polyol metabolism; glycerol degradation via glycerol kinase pathway; sn-glycerol 3-phosphate from glycerol: step 1/1.		cytosol [GO:0005829]; extracellular exosome [GO:0070062]; mitochondrial outer membrane [GO:0005741]; mitochondrion [GO:0005739]; nucleus [GO:0005634]; ATP binding [GO:0005524]; glycerol kinase activity [GO:0004370]; cellular lipid metabolic process [GO:0044255]; glucose homeostasis [GO:0042593]; glycerol catabolic process [GO:0019563]; glycerol metabolic process [GO:0006071]; glycerol-3-phosphate…	FGGY kinase family
Q14410	GLPK2_HUMAN	GK2 GKP2 GKTA	PATHWAY: Polyol metabolism; glycerol degradation via glycerol kinase pathway; sn-glycerol 3-phosphate from glycerol: step 1/1.		extracellular exosome [GO:0070062]; mitochondrial outer membrane [GO:0005741]; mitochondrion [GO:0005739]; ATP binding [GO:0005524]; glycerol kinase activity [GO:0004370]; glycerol catabolic process [GO:0019563]; glycerol metabolic process [GO:0006071]; glycerol-3-phosphate biosynthetic process [GO:0046167]; phosphorylation [GO:0016310]; triglyceride metabolic process [GO:0006641]	FGGY kinase family
O76003	GLRX3_HUMAN	GLRX3 PICOT TXNL2 HUSSY-22			cell cortex [GO:0005938]; extracellular exosome [GO:0070062]; Z disc [GO:0030018]; electron carrier activity [GO:0009055]; iron-sulfur cluster binding [GO:0051536]; metal ion binding [GO:0046872]; poly(A) RNA binding [GO:0044822]; protein disulfide oxidoreductase activity [GO:0015035]; cell redox homeostasis [GO:0045454]; negative regulation of cardiac muscle hypertrophy [GO:0010614]; regulation …
Q9UI32	GLSL_HUMAN	GLS2 GA			mitochondrial matrix [GO:0005759]; mitochondrion [GO:0005739]; glutaminase activity [GO:0004359]; cellular amino acid biosynthetic process [GO:0008652]; cellular amino acid metabolic process [GO:0006520]; cellular nitrogen compound metabolic process [GO:0034641]; gene expression [GO:0010467]; glutamate secretion [GO:0014047]; glutamine metabolic process [GO:0006541]; neurotransmitter secretion [G…	Glutaminase family
Q9Y692	GMEB1_HUMAN	GMEB1			cytoplasm [GO:0005737]; nucleoplasm [GO:0005654]; nucleus [GO:0005634]; DNA binding [GO:0003677]; metal ion binding [GO:0046872]; sequence-specific DNA binding transcription factor activity [GO:0003700]; transcription coactivator activity [GO:0003713]; transcription, DNA-templated [GO:0006351]
Q9UKD1	GMEB2_HUMAN	GMEB2 KIAA1269			cytoplasm [GO:0005737]; nucleoplasm [GO:0005654]; nucleus [GO:0005634]; DNA binding [GO:0003677]; metal ion binding [GO:0046872]; transcription coactivator activity [GO:0003713]; regulation of transcription, DNA-templated [GO:0006355]; transcription from RNA polymerase II promoter [GO:0006366]
P30679	GNA15_HUMAN	GNA15 GNA16			heterotrimeric G-protein complex [GO:0005834]; plasma membrane [GO:0005886]; G-protein beta/gamma-subunit complex binding [GO:0031683]; G-protein coupled receptor binding [GO:0001664]; GTP binding [GO:0005525]; GTPase activity [GO:0003924]; metal ion binding [GO:0046872]; signal transducer activity [GO:0004871]; activation of phospholipase C activity [GO:0007202]; adenylate cyclase-modulating G-p…	G-alpha family, G(q) subfamily
P04899	GNAI2_HUMAN	GNAI2 GNAI2B			centrosome [GO:0005813]; cytoplasm [GO:0005737]; cytosol [GO:0005829]; extracellular exosome [GO:0070062]; heterotrimeric G-protein complex [GO:0005834]; membrane [GO:0016020]; membrane raft [GO:0045121]; midbody [GO:0030496]; nucleoplasm [GO:0005654]; plasma membrane [GO:0005886]; vesicle [GO:0031982]; G-protein beta/gamma-subunit complex binding [GO:0031683]; G-protein coupled receptor binding …	G-alpha family, G(i/o/t/z) subfamily
P08754	GNAI3_HUMAN	GNAI3			centrosome [GO:0005813]; cytoplasm [GO:0005737]; extracellular exosome [GO:0070062]; Golgi apparatus [GO:0005794]; heterotrimeric G-protein complex [GO:0005834]; lysosomal membrane [GO:0005765]; membrane [GO:0016020]; membrane raft [GO:0045121]; midbody [GO:0030496]; plasma membrane [GO:0005886]; zymogen granule [GO:0042588]; G-protein beta/gamma-subunit complex binding [GO:0031683]; G-protein co…	G-alpha family, G(i/o/t/z) subfamily
P19086	GNAZ_HUMAN	GNAZ			cytosol [GO:0005829]; endoplasmic reticulum [GO:0005783]; extracellular exosome [GO:0070062]; heterotrimeric G-protein complex [GO:0005834]; nuclear envelope [GO:0005635]; plasma membrane [GO:0005886]; G-protein beta/gamma-subunit complex binding [GO:0031683]; G-protein coupled serotonin receptor binding [GO:0031821]; GTP binding [GO:0005525]; GTPase activity [GO:0003924]; metal ion binding [GO:0…	G-alpha family, G(i/o/t/z) subfamily
Q9H2G9	GO45_HUMAN	BLZF1 JEM1			cytoplasm [GO:0005737]; Golgi lumen [GO:0005796]; Golgi membrane [GO:0000139]; nucleoplasm [GO:0005654]; nucleus [GO:0005634]; DNA binding [GO:0003677]; enzyme binding [GO:0019899]; sequence-specific DNA binding transcription factor activity [GO:0003700]; ubiquitin protein ligase binding [GO:0031625]; cell proliferation [GO:0008283]; Golgi organization [GO:0007030]; Golgi to plasma membrane prote…
P55259	GP2_HUMAN	GP2			anchored component of membrane [GO:0031225]; apical plasma membrane [GO:0016324]; extracellular exosome [GO:0070062]; antigen binding [GO:0003823]; antigen transcytosis by M cells in mucosal-associated lymphoid tissue [GO:0002412]
Q99795	GPA33_HUMAN	GPA33			extracellular exosome [GO:0070062]; integral component of plasma membrane [GO:0005887]; receptor activity [GO:0004872]
Q6NUI2	GPAT2_HUMAN	GPAT2	PATHWAY: Phospholipid metabolism; CDP-diacylglycerol biosynthesis; CDP-diacylglycerol from sn-glycerol 3-phosphate: step 1/3.		integral component of membrane [GO:0016021]; mitochondrial outer membrane [GO:0005741]; mitochondrion [GO:0005739]; glycerol-3-phosphate O-acyltransferase activity [GO:0004366]; CDP-diacylglycerol biosynthetic process [GO:0016024]; glycerol-3-phosphate metabolic process [GO:0006072]; glycerophospholipid biosynthetic process [GO:0046474]; phosphatidic acid biosynthetic process [GO:0006654]; phosph…	GPAT/DAPAT family
P51654	GPC3_HUMAN	GPC3 OCI5			anchored component of plasma membrane [GO:0046658]; extracellular exosome [GO:0070062]; extracellular space [GO:0005615]; Golgi lumen [GO:0005796]; integral component of plasma membrane [GO:0005887]; lysosomal lumen [GO:0043202]; plasma membrane [GO:0005886]; proteinaceous extracellular matrix [GO:0005578]; peptidyl-dipeptidase inhibitor activity [GO:0060422]; anatomical structure morphogenesis […	Glypican family
Q9NW75	GPTC2_HUMAN	GPATCH2 GPATC2			nuclear speck [GO:0016607]; nucleolus [GO:0005730]; nucleic acid binding [GO:0003676]; negative regulation of phosphatase activity [GO:0010923]
P07203	GPX1_HUMAN	GPX1			cytoplasm [GO:0005737]; cytosol [GO:0005829]; extracellular exosome [GO:0070062]; mitochondrial matrix [GO:0005759]; mitochondrion [GO:0005739]; nucleus [GO:0005634]; glutathione binding [GO:0043295]; glutathione peroxidase activity [GO:0004602]; phospholipid-hydroperoxide glutathione peroxidase activity [GO:0047066]; selenium binding [GO:0008430]; SH3 domain binding [GO:0017124]; aging [GO:00075…	Glutathione peroxidase family
O75791	GRAP2_HUMAN	GRAP2 GADS GRB2L GRID			cytoplasm [GO:0005737]; cytosol [GO:0005829]; endosome [GO:0005768]; nucleoplasm [GO:0005654]; nucleus [GO:0005634]; SH3/SH2 adaptor activity [GO:0005070]; cell-cell signaling [GO:0007267]; Fc-epsilon receptor signaling pathway [GO:0038095]; innate immune response [GO:0045087]; positive regulation of signal transduction [GO:0009967]; Ras protein signal transduction [GO:0007265]; T cell costimulat…	GRB2/sem-5/DRK family
Q13322	GRB10_HUMAN	GRB10 GRBIR KIAA0207			cytoplasm [GO:0005737]; cytosol [GO:0005829]; plasma membrane [GO:0005886]; insulin receptor binding [GO:0005158]; SH3/SH2 adaptor activity [GO:0005070]; insulin receptor signaling pathway [GO:0008286]; insulin-like growth factor receptor signaling pathway [GO:0048009]; negative regulation of glucose import [GO:0046325]; negative regulation of glycogen biosynthetic process [GO:0045719]; negative …	GRB7/10/14 family
P62993	GRB2_HUMAN	GRB2 ASH			cell-cell junction [GO:0005911]; COP9 signalosome [GO:0008180]; cytoplasm [GO:0005737]; cytosol [GO:0005829]; endosome [GO:0005768]; extracellular exosome [GO:0070062]; Golgi apparatus [GO:0005794]; Grb2-EGFR complex [GO:0070436]; nucleolus [GO:0005730]; nucleoplasm [GO:0005654]; nucleus [GO:0005634]; plasma membrane [GO:0005886]; vesicle membrane [GO:0012506]; ephrin receptor binding [GO:0046875…	GRB2/sem-5/DRK family
Q14451	GRB7_HUMAN	GRB7			cell projection [GO:0042995]; cytoplasmic stress granule [GO:0010494]; cytosol [GO:0005829]; focal adhesion [GO:0005925]; plasma membrane [GO:0005886]; identical protein binding [GO:0042802]; phosphatidylinositol binding [GO:0035091]; protein kinase binding [GO:0019901]; RNA binding [GO:0003723]; SH3/SH2 adaptor activity [GO:0005070]; blood coagulation [GO:0007596]; epidermal growth factor recept…	GRB7/10/14 family
P34947	GRK5_HUMAN	GRK5 GPRK5			cytoplasm [GO:0005737]; focal adhesion [GO:0005925]; nuclear membrane [GO:0031965]; nucleoplasm [GO:0005654]; nucleus [GO:0005634]; plasma membrane [GO:0005886]; ATP binding [GO:0005524]; beta-adrenergic receptor kinase activity [GO:0047696]; G-protein coupled receptor kinase activity [GO:0004703]; phospholipid binding [GO:0005543]; protein kinase C binding [GO:0005080]; protein serine/threonine …	Protein kinase superfamily, AGC Ser/Thr protein kinase family, GPRK subfamily
P43250	GRK6_HUMAN	GRK6 GPRK6			membrane [GO:0016020]; ATP binding [GO:0005524]; beta-adrenergic receptor kinase activity [GO:0047696]; G-protein coupled receptor kinase activity [GO:0004703]; regulation of G-protein coupled receptor protein signaling pathway [GO:0008277]; termination of G-protein coupled receptor signaling pathway [GO:0038032]; Wnt signaling pathway [GO:0016055]	Protein kinase superfamily, AGC Ser/Thr protein kinase family, GPRK subfamily
Q14832	GRM3_HUMAN	GRM3 GPRC1C MGLUR3			astrocyte projection [GO:0097449]; axon [GO:0030424]; dendritic spine [GO:0043197]; integral component of plasma membrane [GO:0005887]; plasma membrane [GO:0005886]; postsynaptic density [GO:0014069]; postsynaptic membrane [GO:0045211]; presynaptic membrane [GO:0042734]; calcium channel regulator activity [GO:0005246]; G-protein coupled receptor activity [GO:0004930]; glutamate receptor activity …	G-protein coupled receptor 3 family
P11021	GRP78_HUMAN	HSPA5 GRP78			cell surface [GO:0009986]; endoplasmic reticulum [GO:0005783]; endoplasmic reticulum chaperone complex [GO:0034663]; endoplasmic reticulum lumen [GO:0005788]; endoplasmic reticulum membrane [GO:0005789]; endoplasmic reticulum-Golgi intermediate compartment [GO:0005793]; extracellular exosome [GO:0070062]; focal adhesion [GO:0005925]; integral component of endoplasmic reticulum membrane [GO:003017…	Heat shock protein 70 family
P48506	GSH1_HUMAN	GCLC GLCL GLCLC	PATHWAY: Sulfur metabolism; glutathione biosynthesis; glutathione from L-cysteine and L-glutamate: step 1/2.		cytosol [GO:0005829]; glutamate-cysteine ligase complex [GO:0017109]; ADP binding [GO:0043531]; ATP binding [GO:0005524]; coenzyme binding [GO:0050662]; glutamate binding [GO:0016595]; glutamate-cysteine ligase activity [GO:0004357]; magnesium ion binding [GO:0000287]; apoptotic mitochondrial changes [GO:0008637]; cell redox homeostasis [GO:0045454]; cellular nitrogen compound metabolic process […	Glutamate--cysteine ligase type 3 family
P49841	GSK3B_HUMAN	GSK3B			beta-catenin destruction complex [GO:0030877]; centrosome [GO:0005813]; cytoplasm [GO:0005737]; cytosol [GO:0005829]; dendritic shaft [GO:0043198]; dendritic spine [GO:0043197]; growth cone [GO:0030426]; membrane raft [GO:0045121]; neuronal cell body [GO:0043025]; nucleoplasm [GO:0005654]; nucleus [GO:0005634]; perinuclear region of cytoplasm [GO:0048471]; plasma membrane [GO:0005886]; ribonucleo…	Protein kinase superfamily, CMGC Ser/Thr protein kinase family, GSK-3 subfamily
P30711	GSTT1_HUMAN	GSTT1			cytosol [GO:0005829]; extracellular exosome [GO:0070062]; glutathione peroxidase activity [GO:0004602]; glutathione transferase activity [GO:0004364]; glutathione derivative biosynthetic process [GO:1901687]; glutathione metabolic process [GO:0006749]; oxidation-reduction process [GO:0055114]; small molecule metabolic process [GO:0044281]; xenobiotic metabolic process [GO:0006805]	GST superfamily, Theta family
O00178	GTPB1_HUMAN	GTPBP1			cytoplasmic exosome (RNase complex) [GO:0000177]; cytosol [GO:0005829]; membrane [GO:0016020]; GTP binding [GO:0005525]; GTPase activity [GO:0003924]; poly(A) RNA binding [GO:0044822]; immune response [GO:0006955]; metabolic process [GO:0008152]; positive regulation of mRNA catabolic process [GO:0061014]; signal transduction [GO:0007165]	TRAFAC class translation factor GTPase superfamily, Classic translation factor GTPase family, GTPBP1 subfamily
P49915	GUAA_HUMAN	GMPS	PATHWAY: Purine metabolism; GMP biosynthesis; GMP from XMP (L-Gln route): step 1/1.	Cellsurface proteins	cytoplasm [GO:0005737]; cytosol [GO:0005829]; ATP binding [GO:0005524]; GMP synthase (glutamine-hydrolyzing) activity [GO:0003922]; GMP synthase activity [GO:0003921]; pyrophosphatase activity [GO:0016462]; glutamine metabolic process [GO:0006541]; nucleobase-containing small molecule metabolic process [GO:0055086]; purine nucleobase biosynthetic process [GO:0009113]; purine nucleobase metabolic …
Q96GX5	GWL_HUMAN	MASTL GW GWL THC2			centrosome [GO:0005813]; cleavage furrow [GO:0032154]; cytoplasm [GO:0005737]; nucleoplasm [GO:0005654]; nucleus [GO:0005634]; ATP binding [GO:0005524]; kinase activity [GO:0016301]; protein phosphatase 2A binding [GO:0051721]; protein serine/threonine kinase activity [GO:0004674]; cell division [GO:0051301]; cellular response to DNA damage stimulus [GO:0006974]; G2/M transition of mitotic cell c…	Protein kinase superfamily, AGC Ser/Thr protein kinase family
P16403	H12_HUMAN	HIST1H1C H1F2			nuclear euchromatin [GO:0005719]; nucleosome [GO:0000786]; nucleus [GO:0005634]; chromatin DNA binding [GO:0031490]; poly(A) RNA binding [GO:0044822]; nucleosome assembly [GO:0006334]; nucleosome positioning [GO:0016584]	Histone H1/H5 family
O75367	H2AY_HUMAN	H2AFY MACROH2A1			Barr body [GO:0001740]; condensed chromosome [GO:0000793]; extracellular exosome [GO:0070062]; nuclear chromatin [GO:0000790]; nuclear chromosome [GO:0000228]; nucleolus [GO:0005730]; nucleoplasm [GO:0005654]; nucleosome [GO:0000786]; nucleus [GO:0005634]; pericentric heterochromatin [GO:0005721]; sex chromatin [GO:0001739]; chromatin DNA binding [GO:0031490]; core promoter sequence-specific DNA …
P62805	H4_HUMAN	HIST1H4A H4/A H4FA; HIST1H4B H4/I H4FI; HIST1H4C H4/G H4FG; HIST1H4D H4/B H4FB; HIST1H4E H4/J H4FJ; HIST1H4F H4/C H4FC; HIST1H4H H4/H H4FH; HIST1H4I H4/M H4FM; HIST1H4J H4/E H4FE; HIST1H4K H4/D H4FD; HIST1H4L H4/K H4FK; HIST2H4A H4/N H4F2 H4FN HIST2H4; HIST2H4B H4/O H4FO; HIST4H4			extracellular exosome [GO:0070062]; extracellular region [GO:0005576]; membrane [GO:0016020]; nuclear chromosome [GO:0000228]; nucleoplasm [GO:0005654]; nucleosome [GO:0000786]; nucleus [GO:0005634]; protein complex [GO:0043234]; DNA binding [GO:0003677]; histone binding [GO:0042393]; histone demethylase activity (H4-K20 specific) [GO:0035575]; poly(A) RNA binding [GO:0044822]; CENP-A containing …	Histone H4 family
Q6PII5	HAGHL_HUMAN	HAGHL			hydrolase activity [GO:0016787]; metal ion binding [GO:0046872]	Metallo-beta-lactamase superfamily, Glyoxalase II family
O96004	HAND1_HUMAN	HAND1 BHLHA27 EHAND			cytoplasm [GO:0005737]; nucleolus [GO:0005730]; nucleoplasm [GO:0005654]; nucleus [GO:0005634]; RNA polymerase II transcription factor complex [GO:0090575]; bHLH transcription factor binding [GO:0043425]; identical protein binding [GO:0042802]; protein homodimerization activity [GO:0042803]; RNA polymerase II core promoter proximal region sequence-specific DNA binding [GO:0000978]; RNA polymerase…
P69891	HBG1_HUMAN	HBG1 PRO2979			cytosol [GO:0005829]; hemoglobin complex [GO:0005833]; heme binding [GO:0020037]; iron ion binding [GO:0005506]; oxygen binding [GO:0019825]; oxygen transporter activity [GO:0005344]; blood coagulation [GO:0007596]	Globin family
Q9Y5Z7	HCFC2_HUMAN	HCFC2			cytoplasm [GO:0005737]; nucleoplasm [GO:0005654]; nucleus [GO:0005634]; plasma membrane [GO:0005886]; transcription coactivator activity [GO:0003713]; negative regulation of transcription from RNA polymerase II promoter [GO:0000122]; regulation of transcription from RNA polymerase II promoter [GO:0006357]; viral process [GO:0016032]
P14317	HCLS1_HUMAN	HCLS1 HS1			cytoplasm [GO:0005737]; membrane [GO:0016020]; mitochondrion [GO:0005739]; nucleus [GO:0005634]; transcription factor complex [GO:0005667]; protein kinase binding [GO:0019901]; RNA polymerase II transcription factor binding [GO:0001085]; actin filament polymerization [GO:0030041]; cellular response to cytokine stimulus [GO:0071345]; erythrocyte differentiation [GO:0030218]; intracellular signal t…
Q13547	HDAC1_HUMAN	HDAC1 RPD3L1			chromatin [GO:0000785]; cytoplasm [GO:0005737]; cytosol [GO:0005829]; histone deacetylase complex [GO:0000118]; nuclear chromatin [GO:0000790]; nucleoplasm [GO:0005654]; nucleus [GO:0005634]; NuRD complex [GO:0016581]; protein complex [GO:0043234]; Sin3 complex [GO:0016580]; activating transcription factor binding [GO:0033613]; core promoter binding [GO:0001047]; deacetylase activity [GO:0019213]…	Histone deacetylase family, HD type 1 subfamily
O15379	HDAC3_HUMAN	HDAC3			cytoplasm [GO:0005737]; Golgi apparatus [GO:0005794]; histone deacetylase complex [GO:0000118]; nucleoplasm [GO:0005654]; nucleus [GO:0005634]; plasma membrane [GO:0005886]; spindle microtubule [GO:0005876]; transcriptional repressor complex [GO:0017053]; chromatin binding [GO:0003682]; chromatin DNA binding [GO:0031490]; cyclin binding [GO:0030332]; enzyme binding [GO:0019899]; histone deacetyla…	Histone deacetylase family, HD type 1 subfamily
P56524	HDAC4_HUMAN	HDAC4 KIAA0288			A band [GO:0031672]; actomyosin [GO:0042641]; cytoplasm [GO:0005737]; cytosol [GO:0005829]; histone deacetylase complex [GO:0000118]; neuromuscular junction [GO:0031594]; nucleoplasm [GO:0005654]; nucleus [GO:0005634]; transcriptional repressor complex [GO:0017053]; Z disc [GO:0030018]; activating transcription factor binding [GO:0033613]; core promoter binding [GO:0001047]; histone deacetylase a…	Histone deacetylase family, HD type 2 subfamily
Q02575	HEN1_HUMAN	NHLH1 BHLHA35 HEN1			nucleus [GO:0005634]; RNA polymerase II regulatory region sequence-specific DNA binding [GO:0000977]; RNA polymerase II transcription regulatory region sequence-specific DNA binding transcription factor activity involved in positive regulation of transcription [GO:0001228]; cell differentiation [GO:0030154]; central nervous system development [GO:0007417]; positive regulation of transcription fro…
Q96HZ4	HES6_HUMAN	HES6 BHLHB41			nucleus [GO:0005634]; transcription factor complex [GO:0005667]; DNA binding [GO:0003677]; sequence-specific DNA binding transcription factor activity [GO:0003700]; transcription cofactor activity [GO:0003712]; transcription factor binding [GO:0008134]; cell differentiation [GO:0030154]; nervous system development [GO:0007399]; regulation of transcription from RNA polymerase II promoter [GO:00063…
O94992	HEXI1_HUMAN	HEXIM1 CLP1 EDG1 HIS1 MAQ1			cytoplasm [GO:0005737]; nucleoplasm [GO:0005654]; nucleus [GO:0005634]; cyclin-dependent protein serine/threonine kinase inhibitor activity [GO:0004861]; snRNA binding [GO:0017069]; heart development [GO:0007507]; negative regulation of cyclin-dependent protein serine/threonine kinase activity [GO:0045736]; negative regulation of transcription from RNA polymerase II promoter [GO:0000122]; negativ…	HEXIM family
Q9NQ87	HEYL_HUMAN	HEYL BHLHB33 HRT3			cytoplasm [GO:0005737]; nucleoplasm [GO:0005654]; nucleus [GO:0005634]; AF-1 domain binding [GO:0050683]; microsatellite binding [GO:0035939]; protein binding transcription factor activity [GO:0000988]; protein heterodimerization activity [GO:0046982]; RNA polymerase II core promoter proximal region sequence-specific DNA binding transcription factor activity involved in positive regulation of tra…	HEY family
Q16665	HIF1A_HUMAN	HIF1A BHLHE78 MOP1 PASD8			cytoplasm [GO:0005737]; cytosol [GO:0005829]; motile cilium [GO:0031514]; nuclear speck [GO:0016607]; nucleolus [GO:0005730]; nucleoplasm [GO:0005654]; nucleus [GO:0005634]; RNA polymerase II transcription factor complex [GO:0090575]; transcription factor complex [GO:0005667]; enzyme binding [GO:0019899]; histone acetyltransferase binding [GO:0035035]; Hsp90 protein binding [GO:0051879]; nuclear …
Q9BQA5	HINFP_HUMAN	HINFP MIZF ZNF743			Cajal body [GO:0015030]; nucleoplasm [GO:0005654]; nucleus [GO:0005634]; chromatin binding [GO:0003682]; DNA binding [GO:0003677]; enzyme binding [GO:0019899]; histone binding [GO:0042393]; metal ion binding [GO:0046872]; sequence-specific DNA binding transcription factor activity [GO:0003700]; transcription coactivator activity [GO:0003713]; transcription regulatory region DNA binding [GO:004421…
Q86Z02	HIPK1_HUMAN	HIPK1 KIAA0630 MYAK NBAK2			cytoplasm [GO:0005737]; nuclear speck [GO:0016607]; nucleus [GO:0005634]; PML body [GO:0016605]; ATP binding [GO:0005524]; protein serine/threonine kinase activity [GO:0004674]; anterior/posterior pattern specification [GO:0009952]; definitive hemopoiesis [GO:0060216]; embryonic camera-type eye morphogenesis [GO:0048596]; embryonic retina morphogenesis in camera-type eye [GO:0060059]; endothelial…	Protein kinase superfamily, CMGC Ser/Thr protein kinase family, HIPK subfamily
Q8NE63	HIPK4_HUMAN	HIPK4			cytoplasm [GO:0005737]; nucleus [GO:0005634]; ATP binding [GO:0005524]; protein serine/threonine kinase activity [GO:0004674]; histone phosphorylation [GO:0016572]; peptidyl-serine phosphorylation [GO:0018105]; protein autophosphorylation [GO:0046777]; regulation of signal transduction by p53 class mediator [GO:1901796]	Protein kinase superfamily, CMGC Ser/Thr protein kinase family, HIPK subfamily
Q14774	HLX_HUMAN	HLX HLX1			nucleus [GO:0005634]; sequence-specific DNA binding [GO:0043565]; cell differentiation [GO:0030154]; embryonic digestive tract morphogenesis [GO:0048557]; enteric nervous system development [GO:0048484]; liver development [GO:0001889]; multicellular organismal development [GO:0007275]; negative regulation of T-helper 2 cell differentiation [GO:0045629]; positive regulation of cell proliferation […	H2.0 homeobox family
Q9P0W2	HM20B_HUMAN	HMG20B BRAF35 HMGX2 HMGXB2 SMARCE1R			chromosome [GO:0005694]; nucleoplasm [GO:0005654]; chromatin binding [GO:0003682]; DNA binding [GO:0003677]; blood coagulation [GO:0007596]; cell cycle [GO:0007049]; chromatin organization [GO:0006325]; chromatin remodeling [GO:0006338]; negative regulation of protein sumoylation [GO:0033234]; positive regulation of neuron differentiation [GO:0045666]; regulation of transcription, DNA-templated […
P26583	HMGB2_HUMAN	HMGB2 HMG2			condensed chromosome [GO:0000793]; cytoplasm [GO:0005737]; extracellular space [GO:0005615]; nucleoplasm [GO:0005654]; nucleus [GO:0005634]; perinuclear region of cytoplasm [GO:0048471]; protein complex [GO:0043234]; chemoattractant activity [GO:0042056]; chromatin binding [GO:0003682]; damaged DNA binding [GO:0003684]; DNA binding [GO:0003677]; DNA binding, bending [GO:0008301]; double-stranded …	HMGB family
P82970	HMGN5_HUMAN	HMGN5 NSBP1			chromatin [GO:0000785]; intracellular membrane-bounded organelle [GO:0043231]; nucleolus [GO:0005730]; nucleoplasm [GO:0005654]; nucleus [GO:0005634]; chromatin binding [GO:0003682]; DNA binding [GO:0003677]; poly(A) RNA binding [GO:0044822]; chromatin modification [GO:0016568]; negative regulation of apoptotic process [GO:0043066]; negative regulation of cell cycle arrest [GO:0071157]; positive …	HMGN family
P35680	HNF1B_HUMAN	HNF1B TCF2			nucleoplasm [GO:0005654]; nucleus [GO:0005634]; transcription factor complex [GO:0005667]; DNA binding [GO:0003677]; protein homodimerization activity [GO:0042803]; RNA polymerase II distal enhancer sequence-specific DNA binding transcription factor activity [GO:0003705]; sequence-specific DNA binding transcription factor activity [GO:0003700]; transcription regulatory region DNA binding [GO:0044…	HNF1 homeobox family
Q9BUJ2	HNRL1_HUMAN	HNRNPUL1 E1BAP5 HNRPUL1			nucleoplasm [GO:0005654]; nucleus [GO:0005634]; ribonucleoprotein complex [GO:0030529]; enzyme binding [GO:0019899]; poly(A) RNA binding [GO:0044822]; RNA binding [GO:0003723]; gene expression [GO:0010467]; mRNA splicing, via spliceosome [GO:0000398]; regulation of transcription, DNA-templated [GO:0006355]; response to virus [GO:0009615]; RNA processing [GO:0006396]; RNA splicing [GO:0008380]; tr…
Q9NSB8	HOME2_HUMAN	HOMER2			apical part of cell [GO:0045177]; cell junction [GO:0030054]; cytoplasm [GO:0005737]; dendrite [GO:0030425]; neuronal cell body [GO:0043025]; neuronal postsynaptic density [GO:0097481]; nucleolus [GO:0005730]; nucleoplasm [GO:0005654]; nucleus [GO:0005634]; plasma membrane [GO:0005886]; postsynaptic membrane [GO:0045211]; G-protein coupled glutamate receptor binding [GO:0035256]; behavioral respo…	Homer family
Q9UJC3	HOOK1_HUMAN	HOOK1			FHF complex [GO:0070695]; microtubule [GO:0005874]; identical protein binding [GO:0042802]; early endosome to late endosome transport [GO:0045022]; endosome organization [GO:0007032]; endosome to lysosome transport [GO:0008333]; lysosome organization [GO:0007040]; multicellular organismal development [GO:0007275]; protein transport [GO:0015031]; spermatid development [GO:0007286]	Hook family
Q9BPY8	HOP_HUMAN	HOPX HOD HOP LAGY NECC1 OB1			nucleus [GO:0005634]; DNA binding [GO:0003677]; heart development [GO:0007507]; histone deacetylation [GO:0016575]; lung alveolus development [GO:0048286]; negative regulation of cell differentiation [GO:0045596]; negative regulation of transcription from RNA polymerase II promoter [GO:0000122]; positive regulation of skeletal muscle tissue regeneration [GO:0043415]; positive regulation of striat…
Q86X24	HORM1_HUMAN	HORMAD1 NOHMA			chromosome [GO:0005694]; condensed nuclear chromosome [GO:0000794]; nucleus [GO:0005634]; blastocyst development [GO:0001824]; meiotic DNA double-strand break formation [GO:0042138]; meiotic nuclear division [GO:0007126]; meiotic recombination checkpoint [GO:0051598]; meiotic sister chromatid cohesion [GO:0051177]; oogenesis [GO:0048477]; regulation of homologous chromosome segregation [GO:006062…
P37235	HPCL1_HUMAN	HPCAL1 BDR1			extracellular exosome [GO:0070062]; calcium ion binding [GO:0005509]; signal transduction [GO:0007165]	Recoverin family
P00492	HPRT_HUMAN	HPRT1 HPRT	PATHWAY: Purine metabolism; IMP biosynthesis via salvage pathway; IMP from hypoxanthine: step 1/1.		cytoplasm [GO:0005737]; cytosol [GO:0005829]; extracellular exosome [GO:0070062]; guanine phosphoribosyltransferase activity [GO:0052657]; hypoxanthine phosphoribosyltransferase activity [GO:0004422]; magnesium ion binding [GO:0000287]; nucleotide binding [GO:0000166]; protein homodimerization activity [GO:0042803]; adenine salvage [GO:0006168]; central nervous system neuron development [GO:00219…	Purine/pyrimidine phosphoribosyltransferase family
P35367	HRH1_HUMAN	HRH1			cytoplasm [GO:0005737]; integral component of plasma membrane [GO:0005887]; nucleoplasm [GO:0005654]; plasma membrane [GO:0005886]; G-protein coupled receptor activity [GO:0004930]; histamine binding [GO:0051381]; histamine receptor activity [GO:0004969]; cellular response to histamine [GO:0071420]; eosinophil chemotaxis [GO:0048245]; G-protein coupled receptor signaling pathway [GO:0007186]; inf…	G-protein coupled receptor 1 family
P19790	HS77_HUMAN
P07900	HS90A_HUMAN	HSP90AA1 HSP90A HSPC1 HSPCA			apical plasma membrane [GO:0016324]; basolateral plasma membrane [GO:0016323]; brush border membrane [GO:0031526]; cell surface [GO:0009986]; cytoplasm [GO:0005737]; cytosol [GO:0005829]; endocytic vesicle lumen [GO:0071682]; extracellular exosome [GO:0070062]; extracellular matrix [GO:0031012]; extracellular region [GO:0005576]; melanosome [GO:0042470]; membrane [GO:0016020]; mitochondrion [GO:0…	Heat shock protein 90 family
P08238	HS90B_HUMAN	HSP90AB1 HSP90B HSPC2 HSPCB		Cellsurface proteins	cytoplasm [GO:0005737]; cytosol [GO:0005829]; extracellular exosome [GO:0070062]; melanosome [GO:0042470]; membrane [GO:0016020]; mitochondrion [GO:0005739]; nucleoplasm [GO:0005654]; ATP binding [GO:0005524]; double-stranded RNA binding [GO:0003725]; kinase binding [GO:0019900]; MHC class II protein complex binding [GO:0023026]; nitric-oxide synthase regulator activity [GO:0030235]; poly(A) RNA …	Heat shock protein 90 family
O75506	HSBP1_HUMAN	HSBP1 HSF1BP			cytoskeleton [GO:0005856]; nucleoplasm [GO:0005654]; nucleus [GO:0005634]; transcription corepressor activity [GO:0003714]; cellular response to heat [GO:0034605]; endodermal cell differentiation [GO:0035987]; muscle contraction [GO:0006936]; negative regulation of transcription from RNA polymerase II promoter [GO:0000122]; regulation of cellular response to heat [GO:1900034]	HSBP1 family
Q00613	HSF1_HUMAN	HSF1 HSTF1			cytoplasm [GO:0005737]; cytosol [GO:0005829]; nucleoplasm [GO:0005654]; pronucleus [GO:0045120]; protein complex [GO:0043234]; chromatin binding [GO:0003682]; RNA polymerase II core promoter proximal region sequence-specific DNA binding [GO:0000978]; RNA polymerase II core promoter proximal region sequence-specific DNA binding transcription factor activity involved in negative regulation of trans…	HSF family
Q96LI6	HSFY1_HUMAN	HSFY1 HSF2L HSFY; HSFY2 HSF2L HSFY			cytoplasm [GO:0005737]; nucleus [GO:0005634]; sequence-specific DNA binding [GO:0043565]; sequence-specific DNA binding transcription factor activity [GO:0003700]; transcription, DNA-templated [GO:0006351]	HSF family
P08107	HSP71_HUMAN
Q9UJY1	HSPB8_HUMAN	HSPB8 CRYAC E2IG1 HSP22 PP1629			cytoplasm [GO:0005737]; Golgi apparatus [GO:0005794]; intracellular [GO:0005622]; nucleoplasm [GO:0005654]; nucleus [GO:0005634]; identical protein binding [GO:0042802]	Small heat shock protein (HSP20) family
Q9BQS6	HSPB9_HUMAN	HSPB9			cytoplasm [GO:0005737]; nucleus [GO:0005634]	Small heat shock protein (HSP20) family
Q9BUP3	HTAI2_HUMAN	HTATIP2 CC3 TIP30			cytoplasm [GO:0005737]; membrane [GO:0016020]; nuclear envelope [GO:0005635]; nucleus [GO:0005634]; oxidoreductase activity [GO:0016491]; transcription coactivator activity [GO:0003713]; angiogenesis [GO:0001525]; apoptotic process [GO:0006915]; cell differentiation [GO:0030154]; negative regulation of apoptotic process [GO:0043066]; nuclear import [GO:0051170]; regulation of angiogenesis [GO:004…
Q99081	HTF4_HUMAN	TCF12 BHLHB20 HEB HTF4			cytoplasm [GO:0005737]; nuclear chromatin [GO:0000790]; nucleus [GO:0005634]; RNA polymerase II transcription factor complex [GO:0090575]; bHLH transcription factor binding [GO:0043425]; E-box binding [GO:0070888]; enhancer binding [GO:0035326]; protein heterodimerization activity [GO:0046982]; protein homodimerization activity [GO:0042803]; RNA polymerase II core promoter proximal region sequenc…
O60921	HUS1_HUMAN	HUS1			checkpoint clamp complex [GO:0030896]; cytoplasm [GO:0005737]; nucleolus [GO:0005730]; nucleoplasm [GO:0005654]; nucleus [GO:0005634]; site of double-strand break [GO:0035861]; cellular response to DNA damage stimulus [GO:0006974]; cellular response to ionizing radiation [GO:0071479]; DNA damage checkpoint [GO:0000077]; DNA repair [GO:0006281]; DNA replication [GO:0006260]; double-strand break re…	HUS1 family
P49639	HXA1_HUMAN	HOXA1 HOX1F			nucleus [GO:0005634]; sequence-specific DNA binding [GO:0043565]; abducens nerve formation [GO:0021599]; anatomical structure morphogenesis [GO:0009653]; anterior/posterior pattern specification [GO:0009952]; artery development [GO:0060840]; artery morphogenesis [GO:0048844]; cellular response to retinoic acid [GO:0071300]; central nervous system neuron differentiation [GO:0021953]; cochlea devel…	Antp homeobox family, Labial subfamily
P31269	HXA9_HUMAN	HOXA9 HOX1G			nucleoplasm [GO:0005654]; nucleus [GO:0005634]; enzyme binding [GO:0019899]; sequence-specific DNA binding [GO:0043565]; endothelial cell activation [GO:0042118]; multicellular organismal development [GO:0007275]; negative regulation of myeloid cell differentiation [GO:0045638]; regulation of transcription, DNA-templated [GO:0006355]; transcription, DNA-templated [GO:0006351]	Abd-B homeobox family
Q92826	HXB13_HUMAN	HOXB13			nucleoplasm [GO:0005654]; transcription factor complex [GO:0005667]; sequence-specific DNA binding [GO:0043565]; angiogenesis [GO:0001525]; epidermis development [GO:0008544]; epithelial cell maturation involved in prostate gland development [GO:0060743]; prostate epithelial cord arborization involved in prostate glandular acinus morphogenesis [GO:0060527]; regulation of growth [GO:0040008]; regu…	Abd-B homeobox family
P17509	HXB6_HUMAN	HOXB6 HOX2B			nucleus [GO:0005634]; poly(A) RNA binding [GO:0044822]; sequence-specific DNA binding [GO:0043565]; sequence-specific DNA binding transcription factor activity [GO:0003700]; anterior/posterior pattern specification [GO:0009952]; embryonic skeletal system morphogenesis [GO:0048704]; erythrocyte homeostasis [GO:0034101]; transcription, DNA-templated [GO:0006351]	Antp homeobox family
P09629	HXB7_HUMAN	HOXB7 HOX2C			cytoplasm [GO:0005737]; nucleoplasm [GO:0005654]; nucleus [GO:0005634]; sequence-specific DNA binding [GO:0043565]; sequence-specific DNA binding transcription factor activity [GO:0003700]; anterior/posterior pattern specification [GO:0009952]; embryonic skeletal system morphogenesis [GO:0048704]; multicellular organismal development [GO:0007275]; myeloid cell differentiation [GO:0030099]; positi…	Antp homeobox family
Q9NYD6	HXC10_HUMAN	HOXC10 HOX3I			nucleoplasm [GO:0005654]; sequence-specific DNA binding [GO:0043565]; anterior/posterior pattern specification [GO:0009952]; embryonic limb morphogenesis [GO:0030326]; neuromuscular process [GO:0050905]; positive regulation of cell proliferation [GO:0008284]; proximal/distal pattern formation [GO:0009954]; regulation of transcription, DNA-templated [GO:0006355]; skeletal system development [GO:00…	Abd-B homeobox family
P31273	HXC8_HUMAN	HOXC8 HOX3A			microtubule cytoskeleton [GO:0015630]; nucleoplasm [GO:0005654]; sequence-specific DNA binding [GO:0043565]; sequence-specific DNA binding transcription factor activity [GO:0003700]; anterior/posterior pattern specification [GO:0009952]; negative regulation of transcription from RNA polymerase II promoter [GO:0000122]; neuron differentiation [GO:0030182]; skeletal system morphogenesis [GO:0048705…	Antp homeobox family
P52789	HXK2_HUMAN	HK2	PATHWAY: Carbohydrate metabolism; hexose metabolism.		cytosol [GO:0005829]; membrane [GO:0016020]; mitochondrial outer membrane [GO:0005741]; ATP binding [GO:0005524]; fructokinase activity [GO:0008865]; glucokinase activity [GO:0004340]; glucose binding [GO:0005536]; hexokinase activity [GO:0004396]; mannokinase activity [GO:0019158]; apoptotic mitochondrial changes [GO:0008637]; canonical glycolysis [GO:0061621]; carbohydrate metabolic process [GO…	Hexokinase family
Q14627	I13R2_HUMAN	IL13RA2 IL13R		Cellsurface proteins	extracellular space [GO:0005615]; integral component of membrane [GO:0016021]; cytokine receptor activity [GO:0004896]; signal transducer activity [GO:0004871]; cytokine-mediated signaling pathway [GO:0019221]; signal transduction [GO:0007165]	Type I cytokine receptor family, Type 5 subfamily
P14902	I23O1_HUMAN	IDO1 IDO INDO	PATHWAY: Amino-acid degradation; L-tryptophan degradation via kynurenine pathway; L-kynurenine from L-tryptophan: step 1/2.		cytosol [GO:0005829]; smooth muscle contractile fiber [GO:0030485]; stereocilium bundle [GO:0032421]; electron carrier activity [GO:0009055]; heme binding [GO:0020037]; indoleamine 2,3-dioxygenase activity [GO:0033754]; metal ion binding [GO:0046872]; tryptophan 2,3-dioxygenase activity [GO:0004833]; cellular nitrogen compound metabolic process [GO:0034641]; cytokine production involved in inflam…	Indoleamine 2,3-dioxygenase family
Q9UBH0	I36RA_HUMAN	IL36RN FIL1D IL1F5 IL1HY1 IL1L1 IL1RP3 UNQ1896/PRO4342			extracellular space [GO:0005615]; cytokine activity [GO:0005125]; interleukin-1 receptor antagonist activity [GO:0005152]; interleukin-1 receptor binding [GO:0005149]; antifungal humoral response [GO:0019732]; cytokine-mediated signaling pathway [GO:0019221]; innate immune response [GO:0045087]; negative regulation of cytokine-mediated signaling pathway [GO:0001960]; negative regulation of interf…	IL-1 family
P32019	I5P2_HUMAN	INPP5B OCRL2			cytoplasm [GO:0005737]; cytosol [GO:0005829]; early endosome membrane [GO:0031901]; endoplasmic reticulum-Golgi intermediate compartment [GO:0005793]; Golgi apparatus [GO:0005794]; integral component of membrane [GO:0016021]; membrane [GO:0016020]; phagocytic vesicle membrane [GO:0030670]; plasma membrane [GO:0005886]; inositol-1,4,5-trisphosphate 5-phosphatase activity [GO:0052658]; metal ion bi…	Inositol 1,4,5-trisphosphate 5-phosphatase type II family
P41134	ID1_HUMAN	ID1 BHLHB24 ID			Golgi apparatus [GO:0005794]; nucleoplasm [GO:0005654]; nucleus [GO:0005634]; sequence-specific DNA binding transcription factor activity [GO:0003700]; angiogenesis [GO:0001525]; blood vessel endothelial cell migration [GO:0043534]; blood vessel morphogenesis [GO:0048514]; BMP signaling pathway [GO:0030509]; circadian rhythm [GO:0007623]; collagen metabolic process [GO:0032963]; endothelial cell …
Q02363	ID2_HUMAN	ID2 BHLHB26			centrosome [GO:0005813]; chromatin [GO:0000785]; cytoplasm [GO:0005737]; cytosol [GO:0005829]; microtubule cytoskeleton [GO:0015630]; nucleoplasm [GO:0005654]; nucleus [GO:0005634]; protein complex [GO:0043234]; ion channel binding [GO:0044325]; adipose tissue development [GO:0060612]; bundle of His development [GO:0003166]; cell maturation [GO:0048469]; cellular response to lithium ion [GO:00712…
Q13907	IDI1_HUMAN	IDI1	PATHWAY: Isoprenoid biosynthesis; dimethylallyl diphosphate biosynthesis; dimethylallyl diphosphate from isopentenyl diphosphate: step 1/1.		cytosol [GO:0005829]; mitochondrion [GO:0005739]; peroxisome [GO:0005777]; hydrolase activity [GO:0016787]; isopentenyl-diphosphate delta-isomerase activity [GO:0004452]; magnesium ion binding [GO:0000287]; manganese ion binding [GO:0030145]; metal ion binding [GO:0046872]; cholesterol biosynthetic process [GO:0006695]; dimethylallyl diphosphate biosynthetic process [GO:0050992]; isoprenoid biosy…	IPP isomerase type 1 family
Q16666	IF16_HUMAN	IFI16 IFNGIP1			cytoplasm [GO:0005737]; cytosol [GO:0005829]; membrane [GO:0016020]; nuclear speck [GO:0016607]; nucleolus [GO:0005730]; nucleoplasm [GO:0005654]; nucleus [GO:0005634]; core promoter binding [GO:0001047]; double-stranded DNA binding [GO:0003690]; identical protein binding [GO:0042802]; poly(A) RNA binding [GO:0044822]; RNA polymerase II core promoter proximal region sequence-specific DNA binding …	HIN-200 family
Q9NZI8	IF2B1_HUMAN	IGF2BP1 CRDBP VICKZ1 ZBP1			axon [GO:0030424]; CRD-mediated mRNA stability complex [GO:0070937]; cytoplasm [GO:0005737]; cytoplasmic stress granule [GO:0010494]; cytosol [GO:0005829]; dendritic spine [GO:0043197]; filopodium [GO:0030175]; growth cone [GO:0030426]; lamellipodium [GO:0030027]; nucleus [GO:0005634]; perinuclear region of cytoplasm [GO:0048471]; ribonucleoprotein complex [GO:0030529]; mRNA 3'-UTR binding [GO:00…	RRM IMP/VICKZ family
O00425	IF2B3_HUMAN	IGF2BP3 IMP3 KOC1 VICKZ3			cytoplasm [GO:0005737]; cytosol [GO:0005829]; nucleus [GO:0005634]; mRNA 3'-UTR binding [GO:0003730]; mRNA 5'-UTR binding [GO:0048027]; nucleotide binding [GO:0000166]; poly(A) RNA binding [GO:0044822]; RNA binding [GO:0003723]; translation regulator activity [GO:0045182]; anatomical structure morphogenesis [GO:0009653]; gene expression [GO:0010467]; mRNA transport [GO:0051028]; negative regulati…	RRM IMP/VICKZ family
Q14240	IF4A2_HUMAN	EIF4A2 DDX2B EIF4F			cytosol [GO:0005829]; eukaryotic translation initiation factor 4F complex [GO:0016281]; nucleolus [GO:0005730]; perinuclear region of cytoplasm [GO:0048471]; ATP binding [GO:0005524]; ATP-dependent RNA helicase activity [GO:0004004]; ATPase activity [GO:0016887]; helicase activity [GO:0004386]; poly(A) RNA binding [GO:0044822]; translation initiation factor activity [GO:0003743]; cellular protein…	DEAD box helicase family, eIF4A subfamily
P38919	IF4A3_HUMAN	EIF4A3 DDX48 KIAA0111			catalytic step 2 spliceosome [GO:0071013]; cytoplasm [GO:0005737]; cytosol [GO:0005829]; exon-exon junction complex [GO:0035145]; membrane [GO:0016020]; nuclear speck [GO:0016607]; nucleolus [GO:0005730]; nucleoplasm [GO:0005654]; ATP binding [GO:0005524]; ATP-dependent RNA helicase activity [GO:0004004]; mRNA binding [GO:0003729]; poly(A) binding [GO:0008143]; poly(A) RNA binding [GO:0044822]; c…	DEAD box helicase family, eIF4A subfamily
P06730	IF4E_HUMAN	EIF4E EIF4EL1 EIF4F			chromatoid body [GO:0033391]; cytoplasm [GO:0005737]; cytoplasmic mRNA processing body [GO:0000932]; cytoplasmic stress granule [GO:0010494]; cytosol [GO:0005829]; eukaryotic translation initiation factor 4F complex [GO:0016281]; extracellular exosome [GO:0070062]; mRNA cap binding complex [GO:0005845]; RISC complex [GO:0016442]; poly(A) RNA binding [GO:0044822]; RNA cap binding [GO:0000339]; tra…	Eukaryotic initiation factor 4E family
P09914	IFIT1_HUMAN	IFIT1 G10P1 IFI56 IFNAI1 ISG56			cytoplasm [GO:0005737]; cytosol [GO:0005829]; RNA binding [GO:0003723]; cellular response to exogenous dsRNA [GO:0071360]; cellular response to type I interferon [GO:0071357]; cytokine-mediated signaling pathway [GO:0019221]; defense response to virus [GO:0051607]; intracellular transport of viral protein in host cell [GO:0019060]; negative regulation of defense response to virus by host [GO:0050…	IFIT family
Q13325	IFIT5_HUMAN	IFIT5 ISG58 RI58			actin cytoskeleton [GO:0015629]; apical part of cell [GO:0045177]; ruffle membrane [GO:0032587]; poly(A) RNA binding [GO:0044822]; RNA binding [GO:0003723]; single-stranded RNA binding [GO:0003727]; tRNA binding [GO:0000049]; defense response to virus [GO:0051607]; innate immune response [GO:0045087]	IFIT family
P13164	IFM1_HUMAN	IFITM1 CD225 IFI17			integral component of membrane [GO:0016021]; membrane [GO:0016020]; plasma membrane [GO:0005886]; receptor signaling protein activity [GO:0005057]; cell surface receptor signaling pathway [GO:0007166]; cytokine-mediated signaling pathway [GO:0019221]; defense response to virus [GO:0051607]; intracellular signal transduction [GO:0035556]; negative regulation of cell migration [GO:0030336]; negativ…	CD225/Dispanin family
P01344	IGF2_HUMAN	IGF2 PP1446			extracellular exosome [GO:0070062]; extracellular region [GO:0005576]; extracellular space [GO:0005615]; plasma membrane [GO:0005886]; platelet alpha granule lumen [GO:0031093]; growth factor activity [GO:0008083]; insulin receptor binding [GO:0005158]; insulin-like growth factor receptor binding [GO:0005159]; protein serine/threonine kinase activator activity [GO:0043539]; receptor activator act…	Insulin family
P01880	IGHD_HUMAN	IGHD			blood microparticle [GO:0072562]; extracellular exosome [GO:0070062]; integral component of membrane [GO:0016021]; plasma membrane [GO:0005886]; antigen binding [GO:0003823]; immune response [GO:0006955]
Q5DX21	IGS11_HUMAN	IGSF11 BTIGSF CXADRL1 VSIG3			extracellular exosome [GO:0070062]; integral component of membrane [GO:0016021]; plasma membrane [GO:0005886]; cell adhesion [GO:0007155]; regulation of growth [GO:0040008]
P25963	IKBA_HUMAN	NFKBIA IKBA MAD3 NFKBI			cytoplasm [GO:0005737]; cytosol [GO:0005829]; I-kappaB/NF-kappaB complex [GO:0033256]; nucleus [GO:0005634]; plasma membrane [GO:0005886]; enzyme binding [GO:0019899]; identical protein binding [GO:0042802]; NF-kappaB binding [GO:0051059]; nuclear localization sequence binding [GO:0008139]; transcription factor binding [GO:0008134]; ubiquitin protein ligase binding [GO:0031625]; apoptotic process…	NF-kappa-B inhibitor family
O14920	IKKB_HUMAN	IKBKB IKKB			CD40 receptor complex [GO:0035631]; cytoplasm [GO:0005737]; cytoplasmic side of plasma membrane [GO:0009898]; cytosol [GO:0005829]; IkappaB kinase complex [GO:0008385]; membrane raft [GO:0045121]; nucleus [GO:0005634]; ATP binding [GO:0005524]; IkappaB kinase activity [GO:0008384]; protein heterodimerization activity [GO:0046982]; protein homodimerization activity [GO:0042803]; protein kinase act…	Protein kinase superfamily, Ser/Thr protein kinase family, I-kappa-B kinase subfamily
Q14164	IKKE_HUMAN	IKBKE IKKE IKKI KIAA0151			cytoplasm [GO:0005737]; cytosol [GO:0005829]; endosome membrane [GO:0010008]; mitochondrial membrane [GO:0031966]; nucleoplasm [GO:0005654]; nucleus [GO:0005634]; PML body [GO:0016605]; ATP binding [GO:0005524]; IkappaB kinase activity [GO:0008384]; NF-kappaB-inducing kinase activity [GO:0004704]; immune response [GO:0006955]; innate immune response [GO:0045087]; intrinsic apoptotic signaling pat…	Protein kinase superfamily, Ser/Thr protein kinase family, I-kappa-B kinase subfamily
Q13422	IKZF1_HUMAN	IKZF1 IK1 IKAROS LYF1 ZNFN1A1			cytoplasm [GO:0005737]; nucleus [GO:0005634]; pericentric heterochromatin [GO:0005721]; protein complex [GO:0043234]; DNA binding [GO:0003677]; metal ion binding [GO:0046872]; sequence-specific DNA binding [GO:0043565]; sequence-specific DNA binding transcription factor activity [GO:0003700]; B cell differentiation [GO:0030183]; cell cycle [GO:0007049]; chromatin modification [GO:0016568]; erythr…	Ikaros C2H2-type zinc-finger protein family
Q9UKT9	IKZF3_HUMAN	IKZF3 ZNFN1A3			cytoplasm [GO:0005737]; nucleus [GO:0005634]; plasma membrane [GO:0005886]; metal ion binding [GO:0046872]; protein heterodimerization activity [GO:0046982]; protein homodimerization activity [GO:0042803]; sequence-specific DNA binding [GO:0043565]; sequence-specific DNA binding transcription factor activity [GO:0003700]; B cell activation [GO:0042113]; mesoderm development [GO:0007498]; regulati…	Ikaros C2H2-type zinc-finger protein family
Q14116	IL18_HUMAN	IL18 IGIF IL1F4			cytosol [GO:0005829]; extracellular exosome [GO:0070062]; extracellular region [GO:0005576]; extracellular space [GO:0005615]; cytokine activity [GO:0005125]; angiogenesis [GO:0001525]; cell-cell signaling [GO:0007267]; cellular response to organic cyclic compound [GO:0071407]; chemokine biosynthetic process [GO:0042033]; granulocyte macrophage colony-stimulating factor biosynthetic process [GO:0…	IL-1 family
P01583	IL1A_HUMAN	IL1A IL1F1			cytosol [GO:0005829]; extracellular region [GO:0005576]; extracellular space [GO:0005615]; copper ion binding [GO:0005507]; cytokine activity [GO:0005125]; apoptotic process [GO:0006915]; cell proliferation [GO:0008283]; cellular response to heat [GO:0034605]; connective tissue replacement involved in inflammatory response wound healing [GO:0002248]; cytokine-mediated signaling pathway [GO:001922…	IL-1 family
P01584	IL1B_HUMAN	IL1B IL1F2			cytosol [GO:0005829]; extracellular region [GO:0005576]; extracellular space [GO:0005615]; secretory granule [GO:0030141]; cytokine activity [GO:0005125]; interleukin-1 receptor binding [GO:0005149]; protein domain specific binding [GO:0019904]; activation of MAPK activity [GO:0000187]; apoptotic process [GO:0006915]; cell-cell signaling [GO:0007267]; cellular response to drug [GO:0035690]; cellu…	IL-1 family
P18510	IL1RA_HUMAN	IL1RN IL1F3 IL1RA			cytoplasm [GO:0005737]; extracellular exosome [GO:0070062]; extracellular space [GO:0005615]; intracellular [GO:0005622]; plasma membrane [GO:0005886]; cytokine activity [GO:0005125]; interleukin-1 receptor antagonist activity [GO:0005152]; interleukin-1 receptor binding [GO:0005149]; interleukin-1 Type I receptor antagonist activity [GO:0045352]; interleukin-1 Type II receptor antagonist activit…
Q9HBE5	IL21R_HUMAN	IL21R NILR UNQ3121/PRO10273			integral component of membrane [GO:0016021]; interleukin-21 receptor activity [GO:0001532]; interleukin-21-mediated signaling pathway [GO:0038114]; natural killer cell activation [GO:0030101]	Type I cytokine receptor family, Type 4 subfamily
Q13007	IL24_HUMAN	IL24 MDA7 ST16			endoplasmic reticulum [GO:0005783]; extracellular space [GO:0005615]; cytokine activity [GO:0005125]; apoptotic process [GO:0006915]; cellular response to interleukin-4 [GO:0071353]; cellular response to lipopolysaccharide [GO:0071222]; immune response [GO:0006955]; inflammatory response [GO:0006954]; negative regulation of cell migration [GO:0030336]; negative regulation of cell proliferation [G…	IL-10 family
Q9NZH6	IL37_HUMAN	IL37 FIL1Z IL1F7 IL1H4 IL1RP1			cytoplasm [GO:0005737]; cytosol [GO:0005829]; extracellular region [GO:0005576]; extracellular space [GO:0005615]; nucleolus [GO:0005730]; nucleoplasm [GO:0005654]; nucleus [GO:0005634]; cytokine activity [GO:0005125]; interleukin-1 receptor binding [GO:0005149]; cytokine-mediated signaling pathway [GO:0019221]; immune response [GO:0006955]; inflammatory response [GO:0006954]	IL-1 family
Q12905	ILF2_HUMAN	ILF2 NF45 PRO3063			cytoplasm [GO:0005737]; membrane [GO:0016020]; nucleolus [GO:0005730]; nucleoplasm [GO:0005654]; nucleus [GO:0005634]; ribonucleoprotein complex [GO:0030529]; ATP binding [GO:0005524]; DNA binding [GO:0003677]; double-stranded RNA binding [GO:0003725]; poly(A) RNA binding [GO:0044822]; transferase activity [GO:0016740]; immune response [GO:0006955]; positive regulation of transcription, DNA-templ…
Q13418	ILK_HUMAN	ILK ILK1 ILK2			cell junction [GO:0030054]; cell-cell junction [GO:0005911]; costamere [GO:0043034]; cytoplasm [GO:0005737]; cytosol [GO:0005829]; dendritic shaft [GO:0043198]; focal adhesion [GO:0005925]; lamellipodium [GO:0030027]; membrane [GO:0016020]; neuronal cell body [GO:0043025]; nucleoplasm [GO:0005654]; plasma membrane [GO:0005886]; protein complex [GO:0043234]; sarcomere [GO:0030017]; stress fiber [G…	Protein kinase superfamily, TKL Ser/Thr protein kinase family
P20839	IMDH1_HUMAN	IMPDH1 IMPD1	PATHWAY: Purine metabolism; XMP biosynthesis via de novo pathway; XMP from IMP: step 1/1. {ECO:0000255|HAMAP-Rule:MF_03156}.		cell junction [GO:0030054]; cytoplasm [GO:0005737]; cytosol [GO:0005829]; nucleoplasm [GO:0005654]; nucleus [GO:0005634]; DNA binding [GO:0003677]; IMP dehydrogenase activity [GO:0003938]; metal ion binding [GO:0046872]; nucleic acid binding [GO:0003676]; nucleotide binding [GO:0000166]; RNA binding [GO:0003723]; GMP biosynthetic process [GO:0006177]; lymphocyte proliferation [GO:0046651]; nucleo…	IMPDH/GMPR family
Q9NV31	IMP3_HUMAN	IMP3 C15orf12 MRPS4			Mpp10 complex [GO:0034457]; nucleolus [GO:0005730]; nucleus [GO:0005634]; small-subunit processome [GO:0032040]; poly(A) RNA binding [GO:0044822]; snoRNA binding [GO:0030515]; rRNA processing [GO:0006364]	Ribosomal protein S4P family
P29218	IMPA1_HUMAN	IMPA1 IMPA	PATHWAY: Polyol metabolism; myo-inositol biosynthesis; myo-inositol from D-glucose 6-phosphate: step 2/2.		cytoplasm [GO:0005737]; cytosol [GO:0005829]; extracellular exosome [GO:0070062]; identical protein binding [GO:0042802]; inositol monophosphate 1-phosphatase activity [GO:0008934]; inositol monophosphate 3-phosphatase activity [GO:0052832]; inositol monophosphate 4-phosphatase activity [GO:0052833]; inositol monophosphate phosphatase activity [GO:0052834]; lithium ion binding [GO:0031403]; magne…	Inositol monophosphatase family
P80217	IN35_HUMAN	IFI35 IFP35			cytosol [GO:0005829]; nucleus [GO:0005634]; cytokine-mediated signaling pathway [GO:0019221]; type I interferon signaling pathway [GO:0060337]	NMI family
Q9UNL4	ING4_HUMAN	ING4 My036			histone acetyltransferase complex [GO:0000123]; nucleoplasm [GO:0005654]; nucleus [GO:0005634]; methylated histone binding [GO:0035064]; transcription coactivator activity [GO:0003713]; zinc ion binding [GO:0008270]; apoptotic process [GO:0006915]; cell cycle arrest [GO:0007050]; chromatin organization [GO:0006325]; DNA damage response, signal transduction by p53 class mediator resulting in trans…	ING family
P08476	INHBA_HUMAN	INHBA			activin A complex [GO:0043509]; extracellular region [GO:0005576]; inhibin A complex [GO:0043512]; cytokine activity [GO:0005125]; growth factor activity [GO:0008083]; hormone activity [GO:0005179]; identical protein binding [GO:0042802]; peptide hormone binding [GO:0017046]; transforming growth factor beta receptor binding [GO:0005160]; type II activin receptor binding [GO:0070699]; activin rece…	TGF-beta family
P49441	INPP_HUMAN	INPP1	PATHWAY: Signal transduction; phosphatidylinositol signaling pathway.		cytosol [GO:0005829]; inositol-1,3,4-trisphosphate 1-phosphatase activity [GO:0052829]; inositol-1,4-bisphosphate 1-phosphatase activity [GO:0004441]; metal ion binding [GO:0046872]; dephosphorylation [GO:0016311]; inositol phosphate metabolic process [GO:0043647]; phosphate-containing compound metabolic process [GO:0006796]; phosphatidylinositol phosphorylation [GO:0046854]; signal transduction …	Inositol monophosphatase family
P51460	INSL3_HUMAN	INSL3 RLF RLNL			extracellular region [GO:0005576]; extracellular space [GO:0005615]; perinuclear region of cytoplasm [GO:0048471]; insulin receptor binding [GO:0005158]; protease binding [GO:0002020]; receptor binding [GO:0005102]; adenylate cyclase-inhibiting G-protein coupled receptor signaling pathway [GO:0007193]; cell-cell signaling [GO:0007267]; in utero embryonic development [GO:0001701]; male gonad devel…	Insulin family
P27987	IP3KB_HUMAN	ITPKB			cytosol [GO:0005829]; ATP binding [GO:0005524]; inositol-1,4,5-trisphosphate 3-kinase activity [GO:0008440]; cell surface receptor signaling pathway [GO:0007166]; inositol phosphate metabolic process [GO:0043647]; MAPK cascade [GO:0000165]; positive regulation of alpha-beta T cell differentiation [GO:0046638]; positive regulation of Ras protein signal transduction [GO:0046579]; positive thymic T …	Inositol phosphokinase (IPK) family
Q92551	IP6K1_HUMAN	IP6K1 IHPK1 KIAA0263			cytosol [GO:0005829]; nucleolus [GO:0005730]; nucleoplasm [GO:0005654]; nucleus [GO:0005634]; ATP binding [GO:0005524]; inositol hexakisphosphate 1-kinase activity [GO:0052723]; inositol hexakisphosphate 3-kinase activity [GO:0052724]; inositol hexakisphosphate 5-kinase activity [GO:0000832]; inositol-1,4,5-trisphosphate 3-kinase activity [GO:0008440]; inositol phosphate metabolic process [GO:004…	Inositol phosphokinase (IPK) family
Q9UHH9	IP6K2_HUMAN	IP6K2 IHPK2 TCCCIA00113			intermediate filament cytoskeleton [GO:0045111]; nucleoplasm [GO:0005654]; nucleus [GO:0005634]; ATP binding [GO:0005524]; inositol hexakisphosphate 1-kinase activity [GO:0052723]; inositol hexakisphosphate 3-kinase activity [GO:0052724]; inositol hexakisphosphate 5-kinase activity [GO:0000832]; inositol-1,4,5-trisphosphate 3-kinase activity [GO:0008440]; cytokine-mediated signaling pathway [GO:0…	Inositol phosphokinase (IPK) family
Q8NFU5	IPMK_HUMAN	IPMK IMPK			nucleolus [GO:0005730]; nucleoplasm [GO:0005654]; nucleus [GO:0005634]; ATP binding [GO:0005524]; inositol tetrakisphosphate 3-kinase activity [GO:0000824]; inositol-1,4,5-trisphosphate 3-kinase activity [GO:0008440]; inositol-1,4,5-trisphosphate 6-kinase activity [GO:0000823]; inositol phosphate biosynthetic process [GO:0032958]; inositol phosphate metabolic process [GO:0043647]; neural tube for…	Inositol phosphokinase (IPK) family
O14990	IPP4_HUMAN	PPP1R2P9			protein phosphatase inhibitor activity [GO:0004864]; negative regulation of catalytic activity [GO:0043086]; regulation of phosphoprotein phosphatase activity [GO:0043666]; regulation of signal transduction [GO:0009966]	Protein phosphatase inhibitor 2 family
P51617	IRAK1_HUMAN	IRAK1 IRAK			cytoplasm [GO:0005737]; cytosol [GO:0005829]; endosome membrane [GO:0010008]; interleukin-1 receptor complex [GO:0045323]; lipid particle [GO:0005811]; nucleus [GO:0005634]; plasma membrane [GO:0005886]; ATP binding [GO:0005524]; kinase activity [GO:0016301]; NF-kappaB-inducing kinase activity [GO:0004704]; protein heterodimerization activity [GO:0046982]; protein homodimerization activity [GO:00…	Protein kinase superfamily, TKL Ser/Thr protein kinase family, Pelle subfamily
Q9NWZ3	IRAK4_HUMAN	IRAK4			cytoplasm [GO:0005737]; cytosol [GO:0005829]; endosome membrane [GO:0010008]; extracellular space [GO:0005615]; nucleus [GO:0005634]; plasma membrane [GO:0005886]; ATP binding [GO:0005524]; magnesium ion binding [GO:0000287]; protein kinase activity [GO:0004672]; protein serine/threonine kinase activity [GO:0004674]; cytokine production [GO:0001816]; cytokine-mediated signaling pathway [GO:001922…	Protein kinase superfamily, TKL Ser/Thr protein kinase family, Pelle subfamily
Q15306	IRF4_HUMAN	IRF4 MUM1			cytoplasm [GO:0005737]; cytosol [GO:0005829]; membrane [GO:0016020]; nuclear nucleosome [GO:0000788]; nucleoplasm [GO:0005654]; nucleus [GO:0005634]; protein-lysine N-methyltransferase activity [GO:0016279]; RNA polymerase II core promoter proximal region sequence-specific DNA binding [GO:0000978]; RNA polymerase II core promoter proximal region sequence-specific DNA binding transcription factor …	IRF family
Q13568	IRF5_HUMAN	IRF5			cytoplasm [GO:0005737]; cytosol [GO:0005829]; nucleus [GO:0005634]; regulatory region DNA binding [GO:0000975]; sequence-specific DNA binding transcription factor activity [GO:0003700]; cytokine-mediated signaling pathway [GO:0019221]; defense response to virus [GO:0051607]; interferon-gamma-mediated signaling pathway [GO:0060333]; positive regulation of apoptotic process [GO:0043065]; positive r…	IRF family
Q96AZ6	ISG20_HUMAN	ISG20 HEM45			Cajal body [GO:0015030]; cytoplasm [GO:0005737]; nucleolus [GO:0005730]; nucleoplasm [GO:0005654]; nucleus [GO:0005634]; PML body [GO:0016605]; 3'-5'-exoribonuclease activity [GO:0000175]; exonuclease activity [GO:0004527]; exoribonuclease II activity [GO:0008859]; metal ion binding [GO:0046872]; single-stranded DNA 3'-5' exodeoxyribonuclease activity [GO:0008310]; U1 snRNA binding [GO:0030619]; …	Exonuclease superfamily
P53990	IST1_HUMAN	IST1 KIAA0174			centrosome [GO:0005813]; cytoplasmic membrane-bounded vesicle [GO:0016023]; cytosol [GO:0005829]; endoplasmic reticulum-Golgi intermediate compartment [GO:0005793]; extracellular exosome [GO:0070062]; Flemming body [GO:0090543]; midbody [GO:0030496]; MIT domain binding [GO:0090541]; protein complex binding [GO:0032403]; protein domain specific binding [GO:0019904]; abscission [GO:0009838]; activa…	IST1 family
P18564	ITB6_HUMAN	ITGB6		Cellsurface proteins	external side of plasma membrane [GO:0009897]; extracellular exosome [GO:0070062]; integrin complex [GO:0008305]; plasma membrane [GO:0005886]; receptor complex [GO:0043235]; virus receptor activity [GO:0001618]; cell adhesion [GO:0007155]; cell-matrix adhesion [GO:0007160]; extracellular matrix organization [GO:0030198]; inflammatory response [GO:0006954]; integrin-mediated signaling pathway [GO…	Integrin beta chain family
P15884	ITF2_HUMAN	TCF4 BHLHB19 ITF2 SEF2			nucleus [GO:0005634]; transcription factor complex [GO:0005667]; bHLH transcription factor binding [GO:0043425]; DNA binding [GO:0003677]; E-box binding [GO:0070888]; protein C-terminus binding [GO:0008022]; protein heterodimerization activity [GO:0046982]; protein homodimerization activity [GO:0042803]; RNA polymerase II core promoter proximal region sequence-specific DNA binding [GO:0000978]; R…
O95965	ITGBL_HUMAN	ITGBL1 OSCP TIED			extracellular region [GO:0005576]; cell adhesion [GO:0007155]
Q08881	ITK_HUMAN	ITK EMT LYK			cell-cell junction [GO:0005911]; cytosol [GO:0005829]; extrinsic component of cytoplasmic side of plasma membrane [GO:0031234]; ATP binding [GO:0005524]; metal ion binding [GO:0046872]; non-membrane spanning protein tyrosine kinase activity [GO:0004715]; activation of phospholipase C activity [GO:0007202]; adaptive immune response [GO:0002250]; cellular defense response [GO:0006968]; cytokine pro…	Protein kinase superfamily, Tyr protein kinase family, TEC subfamily
Q13572	ITPK1_HUMAN	ITPK1			cytosol [GO:0005829]; ATP binding [GO:0005524]; catalytic activity [GO:0003824]; inositol tetrakisphosphate 1-kinase activity [GO:0047325]; inositol-1,3,4,5,6-pentakisphosphate 1-phosphatase activity [GO:0052825]; inositol-1,3,4,6-tetrakisphosphate 1-phosphatase activity [GO:0052831]; inositol-1,3,4,6-tetrakisphosphate 6-phosphatase activity [GO:0052830]; inositol-1,3,4-trisphosphate 5-kinase act…	ITPK1 family
Q6IE81	JADE1_HUMAN	JADE1 KIAA1807 PHF17			cytoplasm [GO:0005737]; histone acetyltransferase complex [GO:0000123]; intercellular bridge [GO:0045171]; nucleoplasm [GO:0005654]; nucleus [GO:0005634]; plasma membrane [GO:0005886]; RNA polymerase II transcription coactivator activity [GO:0001105]; zinc ion binding [GO:0008270]; apoptotic process [GO:0006915]; chromatin organization [GO:0006325]; histone H3 acetylation [GO:0043966]; histone H4…	JADE family
P17275	JUNB_HUMAN	JUNB			chromatin [GO:0000785]; nuclear chromatin [GO:0000790]; nucleoplasm [GO:0005654]; transcription factor complex [GO:0005667]; DNA binding [GO:0003677]; double-stranded DNA binding [GO:0003690]; RNA polymerase II core promoter proximal region sequence-specific DNA binding [GO:0000978]; sequence-specific DNA binding RNA polymerase II transcription factor activity [GO:0000981]; transcription coactiva…	BZIP family, Jun subfamily
P02533	K1C14_HUMAN	KRT14			cell periphery [GO:0071944]; cytoplasm [GO:0005737]; cytosol [GO:0005829]; extracellular exosome [GO:0070062]; intermediate filament [GO:0005882]; keratin filament [GO:0045095]; nucleus [GO:0005634]; keratin filament binding [GO:1990254]; structural constituent of cytoskeleton [GO:0005200]; aging [GO:0007568]; cell junction assembly [GO:0034329]; epidermis development [GO:0008544]; epithelial cel…	Intermediate filament family
P19012	K1C15_HUMAN	KRT15 KRTB			extracellular exosome [GO:0070062]; intermediate filament [GO:0005882]; nucleus [GO:0005634]; scaffold protein binding [GO:0097110]; structural constituent of cytoskeleton [GO:0005200]; activation of mitophagy in response to mitochondrial depolarization [GO:0098779]; epidermis development [GO:0008544]	Intermediate filament family
P08727	K1C19_HUMAN	KRT19			cell periphery [GO:0071944]; costamere [GO:0043034]; dystrophin-associated glycoprotein complex [GO:0016010]; extracellular exosome [GO:0070062]; intermediate filament [GO:0005882]; plasma membrane [GO:0005886]; sarcolemma [GO:0042383]; Z disc [GO:0030018]; structural constituent of cytoskeleton [GO:0005200]; structural constituent of muscle [GO:0008307]; cell differentiation involved in embryoni…	Intermediate filament family
P19013	K2C4_HUMAN	KRT4 CYK4			cell surface [GO:0009986]; intermediate filament [GO:0005882]; intermediate filament cytoskeleton [GO:0045111]; keratin filament [GO:0045095]; nucleus [GO:0005634]; structural molecule activity [GO:0005198]; cytoskeleton organization [GO:0007010]; epithelial cell differentiation [GO:0030855]; negative regulation of epithelial cell proliferation [GO:0050680]	Intermediate filament family
P05787	K2C8_HUMAN	KRT8 CYK8			cell-cell junction [GO:0005911]; costamere [GO:0043034]; cytoplasm [GO:0005737]; dystrophin-associated glycoprotein complex [GO:0016010]; extracellular exosome [GO:0070062]; intermediate filament [GO:0005882]; intermediate filament cytoskeleton [GO:0045111]; keratin filament [GO:0045095]; nuclear matrix [GO:0016363]; nucleoplasm [GO:0005654]; nucleus [GO:0005634]; sarcolemma [GO:0042383]; Z disc …	Intermediate filament family
P00568	KAD1_HUMAN	AK1			cytoplasm [GO:0005737]; cytosol [GO:0005829]; extracellular exosome [GO:0070062]; outer dense fiber [GO:0001520]; plasma membrane [GO:0005886]; sperm flagellum [GO:0036126]; adenylate kinase activity [GO:0004017]; ATP binding [GO:0005524]; nucleoside diphosphate kinase activity [GO:0004550]; ADP biosynthetic process [GO:0006172]; AMP metabolic process [GO:0046033]; ATP metabolic process [GO:00460…	Adenylate kinase family, AK1 subfamily
P54819	KAD2_HUMAN	AK2 ADK2			cytosol [GO:0005829]; extracellular exosome [GO:0070062]; mitochondrial inner membrane [GO:0005743]; mitochondrial intermembrane space [GO:0005758]; sperm mitochondrial sheath [GO:0097226]; adenylate kinase activity [GO:0004017]; ATP binding [GO:0005524]; ADP biosynthetic process [GO:0006172]; AMP metabolic process [GO:0046033]; brain development [GO:0007420]; dATP metabolic process [GO:0046060];…	Adenylate kinase family, AK2 subfamily
Q9UIJ7	KAD3_HUMAN	AK3 AK3L1 AK6 AKL3L			mitochondrial matrix [GO:0005759]; mitochondrion [GO:0005739]; ATP binding [GO:0005524]; GTP binding [GO:0005525]; nucleoside triphosphate adenylate kinase activity [GO:0046899]; ADP biosynthetic process [GO:0006172]; AMP metabolic process [GO:0046033]; blood coagulation [GO:0007596]; GTP metabolic process [GO:0046039]; ITP metabolic process [GO:0046041]; UTP metabolic process [GO:0046051]	Adenylate kinase family, AK3 subfamily
P27144	KAD4_HUMAN	AK4 AK3 AK3L1			extracellular exosome [GO:0070062]; mitochondrial matrix [GO:0005759]; mitochondrion [GO:0005739]; adenylate kinase activity [GO:0004017]; ATP binding [GO:0005524]; GTP binding [GO:0005525]; nucleoside diphosphate kinase activity [GO:0004550]; nucleoside triphosphate adenylate kinase activity [GO:0046899]; ADP biosynthetic process [GO:0006172]; AMP metabolic process [GO:0046033]; ATP metabolic pr…	Adenylate kinase family, AK3 subfamily
Q9Y3D8	KAD6_HUMAN	AK6 CINAP AD-004 CGI-137			Cajal body [GO:0015030]; membrane [GO:0016020]; nucleoplasm [GO:0005654]; adenylate kinase activity [GO:0004017]; ATP binding [GO:0005524]; ATPase activity [GO:0016887]; nucleotide phosphorylation [GO:0046939]	Adenylate kinase family, AK6 subfamily
Q96M32	KAD7_HUMAN	AK7			cytoplasm [GO:0005737]; cytosol [GO:0005829]; nucleus [GO:0005634]; adenylate kinase activity [GO:0004017]; ATP binding [GO:0005524]; cytidylate kinase activity [GO:0004127]; nucleoside diphosphate kinase activity [GO:0004550]; axoneme assembly [GO:0035082]; brain development [GO:0007420]; epithelial cilium movement [GO:0003351]; inflammatory response to antigenic stimulus [GO:0002437]; nucleosid…	Adenylate kinase family; Dpy-30 family
Q5TCS8	KAD9_HUMAN	AK9 AKD1 AKD2 C6orf199 C6orf224			cytoplasm [GO:0005737]; nuclear membrane [GO:0031965]; nucleolus [GO:0005730]; nucleoplasm [GO:0005654]; nucleus [GO:0005634]; ATP binding [GO:0005524]; nucleoside diphosphate kinase activity [GO:0004550]; nucleoside phosphate kinase activity [GO:0050145]; ADP phosphorylation [GO:0006757]; AMP phosphorylation [GO:0006756]; CDP phosphorylation [GO:0061508]; CMP phosphorylation [GO:0061566]; dADP p…	Adenylate kinase family
P10644	KAP0_HUMAN	PRKAR1A PKR1 PRKAR1 TSE1			AMP-activated protein kinase complex [GO:0031588]; cAMP-dependent protein kinase complex [GO:0005952]; ciliary base [GO:0097546]; cytosol [GO:0005829]; membrane [GO:0016020]; neuromuscular junction [GO:0031594]; plasma membrane [GO:0005886]; protein complex [GO:0043234]; cAMP binding [GO:0030552]; cAMP-dependent protein kinase inhibitor activity [GO:0004862]; cAMP-dependent protein kinase regulat…	CAMP-dependent kinase regulatory chain family
P17612	KAPCA_HUMAN	PRKACA PKACA			AMP-activated protein kinase complex [GO:0031588]; calcium channel complex [GO:0034704]; cAMP-dependent protein kinase complex [GO:0005952]; centrosome [GO:0005813]; ciliary base [GO:0097546]; cytosol [GO:0005829]; extracellular exosome [GO:0070062]; mitochondrion [GO:0005739]; motile cilium [GO:0031514]; neuromuscular junction [GO:0031594]; nucleoplasm [GO:0005654]; nucleus [GO:0005634]; plasma …	Protein kinase superfamily, AGC Ser/Thr protein kinase family, cAMP subfamily
P22694	KAPCB_HUMAN	PRKACB			cAMP-dependent protein kinase complex [GO:0005952]; centrosome [GO:0005813]; ciliary base [GO:0097546]; cytosol [GO:0005829]; extracellular exosome [GO:0070062]; nucleoplasm [GO:0005654]; perinuclear region of cytoplasm [GO:0048471]; plasma membrane [GO:0005886]; ATP binding [GO:0005524]; cAMP-dependent protein kinase activity [GO:0004691]; magnesium ion binding [GO:0000287]; ubiquitin protein li…	Protein kinase superfamily, AGC Ser/Thr protein kinase family, cAMP subfamily
P22612	KAPCG_HUMAN	PRKACG			ciliary base [GO:0097546]; cytosol [GO:0005829]; nucleoplasm [GO:0005654]; ATP binding [GO:0005524]; cAMP-dependent protein kinase activity [GO:0004691]; activation of phospholipase C activity [GO:0007202]; activation of protein kinase A activity [GO:0034199]; blood coagulation [GO:0007596]; carbohydrate metabolic process [GO:0005975]; cellular response to glucagon stimulus [GO:0071377]; energy r…	Protein kinase superfamily, AGC Ser/Thr protein kinase family, cAMP subfamily
Q92830	KAT2A_HUMAN	KAT2A GCN5 GCN5L2 HGCN5			Ada2/Gcn5/Ada3 transcription activator complex [GO:0005671]; extracellular space [GO:0005615]; mitotic spindle [GO:0072686]; nucleoplasm [GO:0005654]; STAGA complex [GO:0030914]; transcription factor TFTC complex [GO:0033276]; chromatin binding [GO:0003682]; H3 histone acetyltransferase activity [GO:0010484]; histone acetyltransferase activity [GO:0004402]; histone acetyltransferase activity (H4-…	Acetyltransferase family, GCN5 subfamily
O95251	KAT7_HUMAN	KAT7 HBO1 HBOa MYST2			cytoplasm [GO:0005737]; histone acetyltransferase complex [GO:0000123]; nucleoplasm [GO:0005654]; histone acetyltransferase activity [GO:0004402]; sequence-specific DNA binding transcription factor activity [GO:0003700]; zinc ion binding [GO:0008270]; chromatin organization [GO:0006325]; DNA replication [GO:0006260]; histone H3 acetylation [GO:0043966]; histone H4-K12 acetylation [GO:0043983]; hi…	MYST (SAS/MOZ) family
P48730	KC1D_HUMAN	CSNK1D HCKID			centrosome [GO:0005813]; cytosol [GO:0005829]; Golgi apparatus [GO:0005794]; nucleus [GO:0005634]; perinuclear region of cytoplasm [GO:0048471]; plasma membrane [GO:0005886]; spindle [GO:0005819]; spindle microtubule [GO:0005876]; ATP binding [GO:0005524]; peptide binding [GO:0042277]; protein kinase activity [GO:0004672]; protein serine/threonine kinase activity [GO:0004674]; tau-protein kinase …	Protein kinase superfamily, CK1 Ser/Thr protein kinase family, Casein kinase I subfamily
P78368	KC1G2_HUMAN	CSNK1G2 CK1G2			cytosol [GO:0005829]; membrane [GO:0016020]; nucleus [GO:0005634]; ATP binding [GO:0005524]; magnesium ion binding [GO:0000287]; peptide binding [GO:0042277]; protein serine/threonine kinase activity [GO:0004674]; endocytosis [GO:0006897]; peptidyl-serine phosphorylation [GO:0018105]; positive regulation of canonical Wnt signaling pathway [GO:0090263]; protein autophosphorylation [GO:0046777]; pr…	Protein kinase superfamily, CK1 Ser/Thr protein kinase family, Casein kinase I subfamily
Q14012	KCC1A_HUMAN	CAMK1			cytoplasm [GO:0005737]; nucleus [GO:0005634]; ATP binding [GO:0005524]; calmodulin-dependent protein kinase activity [GO:0004683]; cell cycle [GO:0007049]; negative regulation of protein binding [GO:0032091]; nucleocytoplasmic transport [GO:0006913]; positive regulation of dendritic spine development [GO:0060999]; positive regulation of muscle cell differentiation [GO:0051149]; positive regulatio…	Protein kinase superfamily, CAMK Ser/Thr protein kinase family, CaMK subfamily
Q96NX5	KCC1G_HUMAN	CAMK1G CLICK3 VWS1			calcium- and calmodulin-dependent protein kinase complex [GO:0005954]; Golgi membrane [GO:0000139]; neuron projection [GO:0043005]; plasma membrane [GO:0005886]; ATP binding [GO:0005524]; calmodulin-dependent protein kinase activity [GO:0004683]	Protein kinase superfamily, CAMK Ser/Thr protein kinase family, CaMK subfamily
Q9UQM7	KCC2A_HUMAN	CAMK2A CAMKA KIAA0968			cell junction [GO:0030054]; cytosol [GO:0005829]; endocytic vesicle membrane [GO:0030666]; mitochondrion [GO:0005739]; nucleoplasm [GO:0005654]; nucleus [GO:0005634]; plasma membrane [GO:0005886]; presynaptic membrane [GO:0042734]; ATP binding [GO:0005524]; calmodulin binding [GO:0005516]; calmodulin-dependent protein kinase activity [GO:0004683]; glutamate receptor binding [GO:0035254]; kinase a…	Protein kinase superfamily, CAMK Ser/Thr protein kinase family, CaMK subfamily
Q13554	KCC2B_HUMAN	CAMK2B CAM2 CAMK2 CAMKB			cytosol [GO:0005829]; endocytic vesicle membrane [GO:0030666]; microtubule organizing center [GO:0005815]; nucleoplasm [GO:0005654]; plasma membrane [GO:0005886]; sarcoplasmic reticulum membrane [GO:0033017]; spindle midzone [GO:0051233]; ATP binding [GO:0005524]; calmodulin-dependent protein kinase activity [GO:0004683]; protein homodimerization activity [GO:0042803]; activation of meiosis invol…	Protein kinase superfamily, CAMK Ser/Thr protein kinase family, CaMK subfamily
Q13557	KCC2D_HUMAN	CAMK2D CAMKD			axon initial segment [GO:0043194]; calcium channel complex [GO:0034704]; cytoplasm [GO:0005737]; cytosol [GO:0005829]; endocytic vesicle membrane [GO:0030666]; intercalated disc [GO:0014704]; membrane [GO:0016020]; neuromuscular junction [GO:0031594]; neuronal cell body [GO:0043025]; nucleoplasm [GO:0005654]; nucleus [GO:0005634]; perinuclear region of cytoplasm [GO:0048471]; plasma membrane [GO:…	Protein kinase superfamily, CAMK Ser/Thr protein kinase family, CaMK subfamily
Q13555	KCC2G_HUMAN	CAMK2G CAMK CAMK-II CAMKG			cytosol [GO:0005829]; endocytic vesicle membrane [GO:0030666]; membrane [GO:0016020]; nucleoplasm [GO:0005654]; plasma membrane [GO:0005886]; sarcoplasmic reticulum membrane [GO:0033017]; ATP binding [GO:0005524]; calcium-dependent protein serine/threonine phosphatase activity [GO:0004723]; calmodulin binding [GO:0005516]; calmodulin-dependent protein kinase activity [GO:0004683]; protein homodim…	Protein kinase superfamily, CAMK Ser/Thr protein kinase family, CaMK subfamily
Q16566	KCC4_HUMAN	CAMK4 CAMK CAMK-GR CAMKIV			cytoplasm [GO:0005737]; cytosol [GO:0005829]; extracellular exosome [GO:0070062]; nucleolus [GO:0005730]; nucleoplasm [GO:0005654]; ATP binding [GO:0005524]; calcium-dependent protein serine/threonine kinase activity [GO:0009931]; calmodulin binding [GO:0005516]; calmodulin-dependent protein kinase activity [GO:0004683]; activation of phospholipase C activity [GO:0007202]; epidermal growth factor…	Protein kinase superfamily, CAMK Ser/Thr protein kinase family, CaMK subfamily
Q9P0J7	KCMF1_HUMAN	KCMF1 FIGC ZZZ1			ligase activity [GO:0016874]; zinc ion binding [GO:0008270]	KCMF1 family
P12277	KCRB_HUMAN	CKB CKBB			cytosol [GO:0005829]; extracellular exosome [GO:0070062]; mitochondrion [GO:0005739]; ATP binding [GO:0005524]; creatine kinase activity [GO:0004111]; ubiquitin protein ligase binding [GO:0031625]; cellular chloride ion homeostasis [GO:0030644]; cellular nitrogen compound metabolic process [GO:0034641]; creatine metabolic process [GO:0006600]; small molecule metabolic process [GO:0044281]; substa…	ATP:guanido phosphotransferase family
P06732	KCRM_HUMAN	CKM CKMM			cytosol [GO:0005829]; ATP binding [GO:0005524]; creatine kinase activity [GO:0004111]; cellular nitrogen compound metabolic process [GO:0034641]; creatine metabolic process [GO:0006600]; phosphocreatine biosynthetic process [GO:0046314]; small molecule metabolic process [GO:0044281]	ATP:guanido phosphotransferase family
P17540	KCRS_HUMAN	CKMT2			mitochondrial inner membrane [GO:0005743]; mitochondrion [GO:0005739]; ATP binding [GO:0005524]; creatine kinase activity [GO:0004111]; cellular nitrogen compound metabolic process [GO:0034641]; creatine metabolic process [GO:0006600]; muscle contraction [GO:0006936]; small molecule metabolic process [GO:0044281]	ATP:guanido phosphotransferase family
P30085	KCY_HUMAN	CMPK1 CMK CMPK UCK UMK UMPK			cytoplasm [GO:0005737]; cytosol [GO:0005829]; extracellular exosome [GO:0070062]; nucleolus [GO:0005730]; nucleoplasm [GO:0005654]; nucleus [GO:0005634]; ATP binding [GO:0005524]; cytidylate kinase activity [GO:0004127]; nucleoside diphosphate kinase activity [GO:0004550]; UMP kinase activity [GO:0033862]; uridine kinase activity [GO:0004849]; 'de novo' pyrimidine nucleobase biosynthetic process …	Adenylate kinase family, UMP-CMP kinase subfamily
Q16774	KGUA_HUMAN	GUK1 GMK			cytosol [GO:0005829]; ATP binding [GO:0005524]; guanylate kinase activity [GO:0004385]; ATP metabolic process [GO:0046034]; dATP metabolic process [GO:0046060]; dGDP biosynthetic process [GO:0006185]; dGMP metabolic process [GO:0046054]; drug metabolic process [GO:0017144]; GDP biosynthetic process [GO:0046711]; GDP-mannose metabolic process [GO:0019673]; glycoprotein transport [GO:0034436]; GMP …	Guanylate kinase family
Q9HAQ2	KIF9_HUMAN	KIF9			cytoplasm [GO:0005737]; kinesin complex [GO:0005871]; microtubule [GO:0005874]; podosome [GO:0002102]; vesicle [GO:0031982]; ATP binding [GO:0005524]; ATPase activity [GO:0016887]; microtubule motor activity [GO:0003777]; protein dimerization activity [GO:0046983]; blood coagulation [GO:0007596]; extracellular matrix disassembly [GO:0022617]; metabolic process [GO:0008152]; microtubule-based move…	TRAFAC class myosin-kinesin ATPase superfamily, Kinesin family
P10721	KIT_HUMAN	KIT SCFR		Cellsurface proteins	acrosomal vesicle [GO:0001669]; cell-cell junction [GO:0005911]; cytoplasmic side of plasma membrane [GO:0009898]; external side of plasma membrane [GO:0009897]; extracellular space [GO:0005615]; integral component of membrane [GO:0016021]; mast cell granule [GO:0042629]; plasma membrane [GO:0005886]; ATP binding [GO:0005524]; cytokine binding [GO:0019955]; metal ion binding [GO:0046872]; protein…	Protein kinase superfamily, Tyr protein kinase family, CSF-1/PDGF receptor subfamily
P04183	KITH_HUMAN	TK1			cytosol [GO:0005829]; ATP binding [GO:0005524]; identical protein binding [GO:0042802]; nucleoside kinase activity [GO:0019206]; thymidine kinase activity [GO:0004797]; zinc ion binding [GO:0008270]; deoxyribonucleoside monophosphate biosynthetic process [GO:0009157]; digestive tract development [GO:0048565]; DNA biosynthetic process [GO:0071897]; fetal process involved in parturition [GO:0060138…	Thymidine kinase family
Q8N5S9	KKCC1_HUMAN	CAMKK1 CAMKKA			cytosol [GO:0005829]; nucleus [GO:0005634]; ATP binding [GO:0005524]; calmodulin-dependent protein kinase activity [GO:0004683]; synaptic transmission [GO:0007268]	Protein kinase superfamily, Ser/Thr protein kinase family
Q96RR4	KKCC2_HUMAN	CAMKK2 CAMKKB KIAA0787			cell projection [GO:0042995]; cytoplasm [GO:0005737]; intracellular [GO:0005622]; nucleus [GO:0005634]; ATP binding [GO:0005524]; calcium ion binding [GO:0005509]; calmodulin binding [GO:0005516]; calmodulin-dependent protein kinase activity [GO:0004683]; protein tyrosine kinase activity [GO:0004713]; calcium-mediated signaling [GO:0019722]; MAPK cascade [GO:0000165]; peptidyl-tyrosine phosphoryl…	Protein kinase superfamily, Ser/Thr protein kinase family
Q5H943	KKLC1_HUMAN	CT83 CXorf61 KKLC1			integral component of membrane [GO:0016021]; nucleus [GO:0005634]; plasma membrane [GO:0005886]
Q9Y4X4	KLF12_HUMAN	KLF12 AP2REP HSPC122			nucleus [GO:0005634]; DNA binding [GO:0003677]; metal ion binding [GO:0046872]; RNA polymerase II regulatory region sequence-specific DNA binding [GO:0000977]; RNA polymerase II transcription regulatory region sequence-specific DNA binding transcription factor activity involved in negative regulation of transcription [GO:0001227]; sequence-specific DNA binding transcription factor activity [GO:00…	Sp1 C2H2-type zinc-finger protein family
O43474	KLF4_HUMAN	KLF4 EZF GKLF			nuclear chromatin [GO:0000790]; nucleoplasm [GO:0005654]; transcription factor complex [GO:0005667]; core promoter proximal region sequence-specific DNA binding [GO:0000987]; double-stranded DNA binding [GO:0003690]; phosphatidylinositol 3-kinase regulator activity [GO:0035014]; RNA polymerase II core promoter proximal region sequence-specific DNA binding transcription factor activity involved in…	Krueppel C2H2-type zinc-finger protein family
O75840	KLF7_HUMAN	KLF7 UKLF			nucleus [GO:0005634]; DNA binding [GO:0003677]; sequence-specific DNA binding transcription factor activity [GO:0003700]; transcription coactivator activity [GO:0003713]; zinc ion binding [GO:0008270]; axon guidance [GO:0007411]; dendrite morphogenesis [GO:0048813]; positive regulation of transcription, DNA-templated [GO:0045893]; regulation of transcription from RNA polymerase II promoter [GO:00…	Krueppel C2H2-type zinc-finger protein family
Q53G59	KLH12_HUMAN	KLHL12 C3IP1	PATHWAY: Protein modification; protein ubiquitination.		Cul3-RING ubiquitin ligase complex [GO:0031463]; cytosol [GO:0005829]; ER to Golgi transport vesicle [GO:0030134]; Golgi membrane [GO:0000139]; COPII vesicle coating [GO:0048208]; ER to Golgi vesicle-mediated transport [GO:0006888]; negative regulation of canonical Wnt signaling pathway [GO:0090090]; protein monoubiquitination [GO:0006513]; Wnt signaling pathway [GO:0016055]
P07288	KLK3_HUMAN	KLK3 APS			extracellular exosome [GO:0070062]; extracellular region [GO:0005576]; nucleus [GO:0005634]; serine-type endopeptidase activity [GO:0004252]; serine-type peptidase activity [GO:0008236]; cellular protein metabolic process [GO:0044267]; negative regulation of angiogenesis [GO:0016525]; small GTPase mediated signal transduction [GO:0007264]	Peptidase S1 family, Kallikrein subfamily
P05771	KPCB_HUMAN	PRKCB PKCB PRKCB1			cytoplasm [GO:0005737]; cytosol [GO:0005829]; extracellular exosome [GO:0070062]; membrane [GO:0016020]; nucleoplasm [GO:0005654]; nucleus [GO:0005634]; plasma membrane [GO:0005886]; androgen receptor binding [GO:0050681]; ATP binding [GO:0005524]; calcium channel regulator activity [GO:0005246]; chromatin binding [GO:0003682]; histone binding [GO:0042393]; histone kinase activity (H3-T6 specific…	Protein kinase superfamily, AGC Ser/Thr protein kinase family, PKC subfamily
Q9BZL6	KPCD2_HUMAN	PRKD2 PKD2 HSPC187			cytoplasm [GO:0005737]; Golgi apparatus [GO:0005794]; nucleoplasm [GO:0005654]; nucleus [GO:0005634]; plasma membrane [GO:0005886]; ATP binding [GO:0005524]; metal ion binding [GO:0046872]; protein kinase activity [GO:0004672]; protein kinase C activity [GO:0004697]; protein serine/threonine kinase activity [GO:0004674]; activation of mitophagy in response to mitochondrial depolarization [GO:0098…	Protein kinase superfamily, CAMK Ser/Thr protein kinase family, PKD subfamily
O94806	KPCD3_HUMAN	PRKD3 EPK2 PRKCN			cytoplasm [GO:0005737]; membrane [GO:0016020]; nucleoplasm [GO:0005654]; ATP binding [GO:0005524]; kinase activity [GO:0016301]; metal ion binding [GO:0046872]; protein kinase C activity [GO:0004697]; intracellular signal transduction [GO:0035556]; protein kinase C-activating G-protein coupled receptor signaling pathway [GO:0007205]; protein phosphorylation [GO:0006468]	Protein kinase superfamily, CAMK Ser/Thr protein kinase family, PKD subfamily
P41743	KPCI_HUMAN	PRKCI DXS1179E			apical plasma membrane [GO:0016324]; cell leading edge [GO:0031252]; cytoplasm [GO:0005737]; cytosol [GO:0005829]; endosome [GO:0005768]; extracellular exosome [GO:0070062]; Golgi membrane [GO:0000139]; intercellular bridge [GO:0045171]; microtubule cytoskeleton [GO:0015630]; nucleus [GO:0005634]; plasma membrane [GO:0005886]; protein complex [GO:0043234]; Schmidt-Lanterman incisure [GO:0043220];…	Protein kinase superfamily, AGC Ser/Thr protein kinase family, PKC subfamily
P24723	KPCL_HUMAN	PRKCH PKCL PRKCL			cell-cell junction [GO:0005911]; cytoplasm [GO:0005737]; cytosol [GO:0005829]; extracellular exosome [GO:0070062]; plasma membrane [GO:0005886]; ATP binding [GO:0005524]; calcium-independent protein kinase C activity [GO:0004699]; enzyme binding [GO:0019899]; metal ion binding [GO:0046872]; protein kinase C activity [GO:0004697]; blood coagulation [GO:0007596]; negative regulation of glial cell a…	Protein kinase superfamily, AGC Ser/Thr protein kinase family, PKC subfamily
Q05513	KPCZ_HUMAN	PRKCZ PKC2			apical cortex [GO:0045179]; apical plasma membrane [GO:0016324]; axon hillock [GO:0043203]; cell junction [GO:0030054]; cell leading edge [GO:0031252]; cell-cell junction [GO:0005911]; cytoplasm [GO:0005737]; cytosol [GO:0005829]; endosome [GO:0005768]; extracellular exosome [GO:0070062]; filamentous actin [GO:0031941]; membrane [GO:0016020]; membrane raft [GO:0045121]; microtubule organizing cen…	Protein kinase superfamily, AGC Ser/Thr protein kinase family, PKC subfamily
P14618	KPYM_HUMAN	PKM OIP3 PK2 PK3 PKM2	PATHWAY: Carbohydrate degradation; glycolysis; pyruvate from D-glyceraldehyde 3-phosphate: step 5/5.	Cellsurface proteins	cilium [GO:0005929]; cytoplasm [GO:0005737]; cytosol [GO:0005829]; extracellular exosome [GO:0070062]; extracellular matrix [GO:0031012]; mitochondrion [GO:0005739]; nucleus [GO:0005634]; plasma membrane [GO:0005886]; vesicle [GO:0031982]; ATP binding [GO:0005524]; magnesium ion binding [GO:0000287]; MHC class II protein complex binding [GO:0023026]; poly(A) RNA binding [GO:0044822]; potassium io…	Pyruvate kinase family
P30613	KPYR_HUMAN	PKLR PK1 PKL	PATHWAY: Carbohydrate degradation; glycolysis; pyruvate from D-glyceraldehyde 3-phosphate: step 5/5.		cytosol [GO:0005829]; extracellular exosome [GO:0070062]; ATP binding [GO:0005524]; magnesium ion binding [GO:0000287]; potassium ion binding [GO:0030955]; pyruvate kinase activity [GO:0004743]; ATP biosynthetic process [GO:0006754]; canonical glycolysis [GO:0061621]; carbohydrate metabolic process [GO:0005975]; cellular response to insulin stimulus [GO:0032869]; endocrine pancreas development [G…	Pyruvate kinase family
Q15418	KS6A1_HUMAN	RPS6KA1 MAPKAPK1A RSK1			cytoplasm [GO:0005737]; cytosol [GO:0005829]; nucleoplasm [GO:0005654]; nucleus [GO:0005634]; spindle [GO:0005819]; ATP binding [GO:0005524]; cysteine-type endopeptidase inhibitor activity involved in apoptotic process [GO:0043027]; magnesium ion binding [GO:0000287]; protein serine/threonine kinase activity [GO:0004674]; protein serine/threonine/tyrosine kinase activity [GO:0004712]; ribosomal p…	Protein kinase superfamily, AGC Ser/Thr protein kinase family, S6 kinase subfamily
Q15349	KS6A2_HUMAN	RPS6KA2 MAPKAPK1C RSK3			cytoplasm [GO:0005737]; cytosol [GO:0005829]; nuclear membrane [GO:0031965]; nucleoplasm [GO:0005654]; nucleus [GO:0005634]; spindle [GO:0005819]; ATP binding [GO:0005524]; magnesium ion binding [GO:0000287]; protein serine/threonine kinase activity [GO:0004674]; protein serine/threonine/tyrosine kinase activity [GO:0004712]; ribosomal protein S6 kinase activity [GO:0004711]; axon guidance [GO:00…	Protein kinase superfamily, AGC Ser/Thr protein kinase family, S6 kinase subfamily
P51812	KS6A3_HUMAN	RPS6KA3 ISPK1 MAPKAPK1B RSK2			cytoplasm [GO:0005737]; cytosol [GO:0005829]; nucleoplasm [GO:0005654]; nucleus [GO:0005634]; ATP binding [GO:0005524]; cysteine-type endopeptidase inhibitor activity involved in apoptotic process [GO:0043027]; magnesium ion binding [GO:0000287]; protein kinase activity [GO:0004672]; protein serine/threonine kinase activity [GO:0004674]; ribosomal protein S6 kinase activity [GO:0004711]; axon gui…	Protein kinase superfamily, AGC Ser/Thr protein kinase family, S6 kinase subfamily
O75676	KS6A4_HUMAN	RPS6KA4 MSK2			cytoplasm [GO:0005737]; nucleoplasm [GO:0005654]; nucleus [GO:0005634]; ATP binding [GO:0005524]; histone kinase activity (H3-S10 specific) [GO:0035175]; magnesium ion binding [GO:0000287]; mitogen-activated protein kinase p38 binding [GO:0048273]; protein serine/threonine kinase activity [GO:0004674]; ribosomal protein S6 kinase activity [GO:0004711]; axon guidance [GO:0007411]; histone H3-S10 p…	Protein kinase superfamily, AGC Ser/Thr protein kinase family, S6 kinase subfamily
O75582	KS6A5_HUMAN	RPS6KA5 MSK1			cytoplasm [GO:0005737]; nucleoplasm [GO:0005654]; nucleus [GO:0005634]; ATP binding [GO:0005524]; histone kinase activity (H3-S10 specific) [GO:0035175]; magnesium ion binding [GO:0000287]; protein kinase activity [GO:0004672]; protein serine/threonine kinase activity [GO:0004674]; axon guidance [GO:0007411]; epidermal growth factor receptor signaling pathway [GO:0007173]; histone H2A-S1 phosphor…	Protein kinase superfamily, AGC Ser/Thr protein kinase family, S6 kinase subfamily
Q9UK32	KS6A6_HUMAN	RPS6KA6 RSK4			cytosol [GO:0005829]; mitochondrion [GO:0005739]; nucleolus [GO:0005730]; nucleoplasm [GO:0005654]; nucleus [GO:0005634]; ATP binding [GO:0005524]; magnesium ion binding [GO:0000287]; protein kinase activity [GO:0004672]; ribosomal protein S6 kinase activity [GO:0004711]; axon guidance [GO:0007411]; central nervous system development [GO:0007417]; DNA damage response, signal transduction by p53 c…	Protein kinase superfamily, AGC Ser/Thr protein kinase family, S6 kinase subfamily
P23443	KS6B1_HUMAN	RPS6KB1 STK14A			cell junction [GO:0030054]; cell surface [GO:0009986]; cytoplasm [GO:0005737]; cytosol [GO:0005829]; mitochondrial outer membrane [GO:0005741]; mitochondrion [GO:0005739]; neuron projection [GO:0043005]; nucleoplasm [GO:0005654]; nucleus [GO:0005634]; perinuclear region of cytoplasm [GO:0048471]; synapse [GO:0045202]; ATP binding [GO:0005524]; peptide binding [GO:0042277]; protein kinase activity…	Protein kinase superfamily, AGC Ser/Thr protein kinase family, S6 kinase subfamily
Q9UBS0	KS6B2_HUMAN	RPS6KB2 STK14B			cytoplasm [GO:0005737]; nucleoplasm [GO:0005654]; nucleus [GO:0005634]; ATP binding [GO:0005524]; peptide binding [GO:0042277]; protein kinase activity [GO:0004672]; protein serine/threonine kinase activity [GO:0004674]; ribosomal protein S6 kinase activity [GO:0004711]; epidermal growth factor receptor signaling pathway [GO:0007173]; Fc-epsilon receptor signaling pathway [GO:0038095]; fibroblast…	Protein kinase superfamily, AGC Ser/Thr protein kinase family, S6 kinase subfamily
P43405	KSYK_HUMAN	SYK			B cell receptor complex [GO:0019815]; cytoplasm [GO:0005737]; cytosol [GO:0005829]; early phagosome [GO:0032009]; extrinsic component of cytoplasmic side of plasma membrane [GO:0031234]; nucleus [GO:0005634]; plasma membrane [GO:0005886]; protein complex [GO:0043234]; T cell receptor complex [GO:0042101]; ATP binding [GO:0005524]; integrin binding [GO:0005178]; non-membrane spanning protein tyros…	Protein kinase superfamily, Tyr protein kinase family, SYK/ZAP-70 subfamily
P23919	KTHY_HUMAN	DTYMK CDC8 TMPK TYMK	PATHWAY: Pyrimidine metabolism; dTTP biosynthesis.		cytosol [GO:0005829]; mitochondrial intermembrane space [GO:0005758]; mitochondrial matrix [GO:0005759]; mitochondrion [GO:0005739]; nucleus [GO:0005634]; ATP binding [GO:0005524]; nucleoside phosphate kinase activity [GO:0050145]; thymidylate kinase activity [GO:0004798]; uridylate kinase activity [GO:0009041]; cell cycle [GO:0007049]; cell proliferation [GO:0008283]; cellular response to growth…	Thymidylate kinase family
Q9BVA0	KTNB1_HUMAN	KATNB1			axon [GO:0030424]; centrosome [GO:0005813]; cytoplasm [GO:0005737]; growth cone [GO:0030426]; katanin complex [GO:0008352]; membrane [GO:0016020]; microtubule [GO:0005874]; microtubule cytoskeleton [GO:0015630]; midbody [GO:0030496]; neuronal cell body [GO:0043025]; nucleus [GO:0005634]; plasma membrane [GO:0005886]; spindle pole [GO:0000922]; microtubule binding [GO:0008017]; protein heterodimer…	WD repeat KATNB1 family
Q9BQD3	KXDL1_HUMAN	KXD1 C19orf50			BLOC-1 complex [GO:0031083]; vesicle-mediated transport [GO:0016192]	KXD1 family
P05455	LA_HUMAN	SSB			nucleus [GO:0005634]; ribonucleoprotein complex [GO:0030529]; mRNA binding [GO:0003729]; nucleotide binding [GO:0000166]; poly(A) RNA binding [GO:0044822]; tRNA binding [GO:0000049]; histone mRNA metabolic process [GO:0008334]; RNA processing [GO:0006396]; tRNA modification [GO:0006400]
O00515	LAD1_HUMAN	LAD1 LAD			basement membrane [GO:0005604]; extracellular exosome [GO:0070062]; structural molecule activity [GO:0005198]
Q14847	LASP1_HUMAN	LASP1 MLN50			cortical actin cytoskeleton [GO:0030864]; extracellular exosome [GO:0070062]; focal adhesion [GO:0005925]; ion transmembrane transporter activity [GO:0015075]; SH3/SH2 adaptor activity [GO:0005070]; zinc ion binding [GO:0008270]; ion transport [GO:0006811]; positive regulation of signal transduction [GO:0009967]
O95835	LATS1_HUMAN	LATS1 WARTS			cytosol [GO:0005829]; microtubule organizing center [GO:0005815]; spindle pole [GO:0000922]; ATP binding [GO:0005524]; magnesium ion binding [GO:0000287]; protein kinase binding [GO:0019901]; protein serine/threonine kinase activity [GO:0004674]; cell division [GO:0051301]; cytoplasmic sequestering of protein [GO:0051220]; G2/M transition of mitotic cell cycle [GO:0000086]; hippo signaling [GO:00…	Protein kinase superfamily, AGC Ser/Thr protein kinase family
P06239	LCK_HUMAN	LCK			cell-cell junction [GO:0005911]; cytosol [GO:0005829]; endocytic vesicle [GO:0030139]; extracellular exosome [GO:0070062]; extrinsic component of cytoplasmic side of plasma membrane [GO:0031234]; immunological synapse [GO:0001772]; membrane raft [GO:0045121]; pericentriolar material [GO:0000242]; plasma membrane [GO:0005886]; antigen binding [GO:0003823]; ATP binding [GO:0005524]; ATPase binding …	Protein kinase superfamily, Tyr protein kinase family, SRC subfamily
Q86U70	LDB1_HUMAN	LDB1 CLIM2			nuclear chromatin [GO:0000790]; nucleus [GO:0005634]; protein complex [GO:0043234]; transcription factor complex [GO:0005667]; chromatin binding [GO:0003682]; enhancer sequence-specific DNA binding [GO:0001158]; enzyme binding [GO:0019899]; LIM domain binding [GO:0030274]; protein homodimerization activity [GO:0042803]; RNA polymerase II activating transcription factor binding [GO:0001102]; trans…	LDB family
O43679	LDB2_HUMAN	LDB2 CLIM1			nucleus [GO:0005634]; transcription factor complex [GO:0005667]; LIM domain binding [GO:0030274]; transcription cofactor activity [GO:0003712]; epithelial structure maintenance [GO:0010669]; hair follicle development [GO:0001942]; positive regulation of cellular component biogenesis [GO:0044089]; positive regulation of transcription from RNA polymerase II promoter [GO:0045944]; somatic stem cell …	LDB family
P00338	LDHA_HUMAN	LDHA PIG19	PATHWAY: Fermentation; pyruvate fermentation to lactate; (S)-lactate from pyruvate: step 1/1.		cytosol [GO:0005829]; extracellular exosome [GO:0070062]; membrane [GO:0016020]; mitochondrion [GO:0005739]; nucleus [GO:0005634]; sperm fibrous sheath [GO:0035686]; L-lactate dehydrogenase activity [GO:0004459]; cellular metabolic process [GO:0044237]; cellular response to extracellular stimulus [GO:0031668]; glycolytic process [GO:0006096]; pyruvate metabolic process [GO:0006090]; small molecul…	LDH/MDH superfamily, LDH family
P07195	LDHB_HUMAN	LDHB	PATHWAY: Fermentation; pyruvate fermentation to lactate; (S)-lactate from pyruvate: step 1/1.		cytoplasm [GO:0005737]; cytosol [GO:0005829]; extracellular exosome [GO:0070062]; membrane [GO:0016020]; membrane raft [GO:0045121]; mitochondrion [GO:0005739]; L-lactate dehydrogenase activity [GO:0004459]; NAD binding [GO:0051287]; carbohydrate metabolic process [GO:0005975]; cellular metabolic process [GO:0044237]; lactate metabolic process [GO:0006089]; NAD metabolic process [GO:0019674]; pyr…	LDH/MDH superfamily, LDH family
P07864	LDHC_HUMAN	LDHC LDH3 LDHX	PATHWAY: Fermentation; pyruvate fermentation to lactate; (S)-lactate from pyruvate: step 1/1.		cytoplasm [GO:0005737]; extracellular exosome [GO:0070062]; motile cilium [GO:0031514]; nucleus [GO:0005634]; L-lactate dehydrogenase activity [GO:0004459]; ATP biosynthetic process [GO:0006754]; carbohydrate metabolic process [GO:0005975]; lactate biosynthetic process from pyruvate [GO:0019244]; lactate oxidation [GO:0019516]; sperm motility [GO:0030317]	LDH/MDH superfamily, LDH family
Q9UJU2	LEF1_HUMAN	LEF1			cytoplasm [GO:0005737]; nucleoplasm [GO:0005654]; nucleus [GO:0005634]; protein-DNA complex [GO:0032993]; transcription factor complex [GO:0005667]; armadillo repeat domain binding [GO:0070016]; beta-catenin binding [GO:0008013]; C2H2 zinc finger domain binding [GO:0070742]; chromatin binding [GO:0003682]; cysteine-type endopeptidase inhibitor activity involved in apoptotic process [GO:0043027]; …	TCF/LEF family
P09382	LEG1_HUMAN	LGALS1			cell surface [GO:0009986]; cytoplasm [GO:0005737]; extracellular exosome [GO:0070062]; extracellular space [GO:0005615]; intracellular [GO:0005622]; nucleus [GO:0005634]; proteinaceous extracellular matrix [GO:0005578]; galactoside binding [GO:0016936]; lactose binding [GO:0030395]; poly(A) RNA binding [GO:0044822]; signal transducer activity [GO:0004871]; apoptotic process [GO:0006915]; cellular…
P47929	LEG7_HUMAN	LGALS7 PIG1; LGALS7B			cytoplasm [GO:0005737]; extracellular exosome [GO:0070062]; extracellular space [GO:0005615]; nucleus [GO:0005634]; carbohydrate binding [GO:0030246]; apoptotic process [GO:0006915]; heterophilic cell-cell adhesion via plasma membrane cell adhesion molecules [GO:0007157]
Q68G75	LEMD1_HUMAN	LEMD1			integral component of membrane [GO:0016021]
Q99538	LGMN_HUMAN	LGMN PRSC1		Cellsurface proteins	apical part of cell [GO:0045177]; extracellular exosome [GO:0070062]; late endosome [GO:0005770]; lysosomal lumen [GO:0043202]; lysosome [GO:0005764]; cysteine-type endopeptidase activity [GO:0004197]; peptidase activity [GO:0008233]; antigen processing and presentation of exogenous peptide antigen via MHC class II [GO:0019886]; innate immune response [GO:0045087]; negative regulation of ERBB sig…	Peptidase C13 family
Q9Y693	LHFP_HUMAN	LHFP			integral component of membrane [GO:0016021]; DNA binding [GO:0003677]	LHFP family
P53671	LIMK2_HUMAN	LIMK2			cis-Golgi network [GO:0005801]; cytoplasm [GO:0005737]; nucleus [GO:0005634]; ATP binding [GO:0005524]; protein serine/threonine kinase activity [GO:0004674]; zinc ion binding [GO:0008270]; phosphorylation [GO:0016310]; spermatogenesis [GO:0007283]	Protein kinase superfamily, TKL Ser/Thr protein kinase family
P48059	LIMS1_HUMAN	LIMS1 PINCH PINCH1			cell-cell junction [GO:0005911]; cytosol [GO:0005829]; focal adhesion [GO:0005925]; perinuclear region of cytoplasm [GO:0048471]; plasma membrane [GO:0005886]; protein kinase binding [GO:0019901]; zinc ion binding [GO:0008270]; cell aging [GO:0007569]; cell junction assembly [GO:0034329]; cellular response to transforming growth factor beta stimulus [GO:0071560]; establishment of protein localiza…
Q6XZB0	LIPI_HUMAN	LIPI LPDL PRED5			extracellular region [GO:0005576]; extracellular space [GO:0005615]; membrane [GO:0016020]; plasma membrane [GO:0005886]; carboxylic ester hydrolase activity [GO:0052689]; heparin binding [GO:0008201]; phospholipase activity [GO:0004620]; lipid catabolic process [GO:0016042]	AB hydrolase superfamily, Lipase family
P09960	LKHA4_HUMAN	LTA4H LTA4	PATHWAY: Lipid metabolism; leukotriene B4 biosynthesis.		cytoplasm [GO:0005737]; cytosol [GO:0005829]; extracellular exosome [GO:0070062]; nucleoplasm [GO:0005654]; aminopeptidase activity [GO:0004177]; epoxide hydrolase activity [GO:0004301]; leukotriene-A4 hydrolase activity [GO:0004463]; metallopeptidase activity [GO:0008237]; peptidase activity [GO:0008233]; poly(A) RNA binding [GO:0044822]; zinc ion binding [GO:0008270]; arachidonic acid metabolic…	Peptidase M1 family
Q969R5	LMBL2_HUMAN	L3MBTL2			nucleus [GO:0005634]; histone binding [GO:0042393]; methylated histone binding [GO:0035064]; zinc ion binding [GO:0008270]; chromatin modification [GO:0016568]; regulation of transcription, DNA-templated [GO:0006355]; transcription, DNA-templated [GO:0006351]
P02545	LMNA_HUMAN	LMNA LMN1		Cellsurface proteins	cytoplasm [GO:0005737]; cytosol [GO:0005829]; intermediate filament [GO:0005882]; lamin filament [GO:0005638]; nuclear envelope [GO:0005635]; nuclear lamina [GO:0005652]; nuclear membrane [GO:0031965]; nuclear speck [GO:0016607]; nucleoplasm [GO:0005654]; nucleus [GO:0005634]; perinuclear region of cytoplasm [GO:0048471]; structural molecule activity [GO:0005198]; apoptotic process [GO:0006915]; …	Intermediate filament family
Q9H9Z2	LN28A_HUMAN	LIN28A CSDD1 LIN28 ZCCHC1			cytoplasm [GO:0005737]; cytoplasmic mRNA processing body [GO:0000932]; cytoplasmic stress granule [GO:0010494]; cytosol [GO:0005829]; nucleolus [GO:0005730]; nucleus [GO:0005634]; DNA binding [GO:0003677]; miRNA binding [GO:0035198]; mRNA binding [GO:0003729]; RNA binding [GO:0003723]; zinc ion binding [GO:0008270]; germ cell development [GO:0007281]; miRNA catabolic process [GO:0010587]; negativ…	Lin-28 family
Q8TBB1	LNX1_HUMAN	LNX1 LNX PDZRN2 UNQ574/PRO1136	PATHWAY: Protein modification; protein ubiquitination.		cytoplasm [GO:0005737]; ligase activity [GO:0016874]; ubiquitin-protein transferase activity [GO:0004842]; zinc ion binding [GO:0008270]; protein homooligomerization [GO:0051260]; protein ubiquitination involved in ubiquitin-dependent protein catabolic process [GO:0042787]
P16050	LOX15_HUMAN	ALOX15 LOG15	PATHWAY: Lipid metabolism; hydroperoxy eicosatetraenoic acid biosynthesis.		cytosol [GO:0005829]; extrinsic component of cytoplasmic side of plasma membrane [GO:0031234]; lipid particle [GO:0005811]; membrane [GO:0016020]; plasma membrane [GO:0005886]; arachidonate 12-lipoxygenase activity [GO:0004052]; arachidonate 15-lipoxygenase activity [GO:0050473]; eoxin A4 synthase activity [GO:0097260]; hepoxilin A3 synthase activity [GO:0051120]; hepoxilin-epoxide hydrolase acti…	Lipoxygenase family
Q8NI32	LPD6B_HUMAN	LYPD6B			anchored component of membrane [GO:0031225]; plasma membrane [GO:0005886]
Q9Y608	LRRF2_HUMAN	LRRFIP2			LRR domain binding [GO:0030275]; Wnt signaling pathway [GO:0016055]	LRRFIP family
O15116	LSM1_HUMAN	LSM1 CASM			cytoplasm [GO:0005737]; cytoplasmic mRNA processing body [GO:0000932]; cytosol [GO:0005829]; nucleus [GO:0005634]; poly(A) RNA binding [GO:0044822]; RNA cap binding [GO:0000339]; deadenylation-dependent decapping of nuclear-transcribed mRNA [GO:0000290]; exonucleolytic nuclear-transcribed mRNA catabolic process involved in deadenylation-dependent decay [GO:0043928]; gene expression [GO:0010467]; …	SnRNP Sm proteins family
Q9UHA4	LTOR3_HUMAN	LAMTOR3 MAP2K1IP1 MAPKSP1 PRO2783			extracellular exosome [GO:0070062]; focal adhesion [GO:0005925]; Ragulator complex [GO:0071986]; cellular protein localization [GO:0034613]; cellular response to amino acid stimulus [GO:0071230]; positive regulation of GTPase activity [GO:0043547]; positive regulation of TOR signaling [GO:0032008]	LAMTOR3 family
Q96GA3	LTV1_HUMAN	LTV1 C6orf93			cytoplasm [GO:0005737]; nucleoplasm [GO:0005654]	LTV1 family
Q9P127	LUZP4_HUMAN	LUZP4			nucleus [GO:0005634]
O15296	LX15B_HUMAN	ALOX15B	PATHWAY: Lipid metabolism; hydroperoxy eicosatetraenoic acid biosynthesis. {ECO:0000269|PubMed:10542053}.		cytoplasm [GO:0005737]; cytoskeleton [GO:0005856]; cytosol [GO:0005829]; extracellular exosome [GO:0070062]; extrinsic component of membrane [GO:0019898]; intracellular [GO:0005622]; membrane [GO:0016020]; nucleus [GO:0005634]; plasma membrane [GO:0005886]; arachidonate 15-lipoxygenase activity [GO:0050473]; arachidonate 8(S)-lipoxygenase activity [GO:0036403]; calcium ion binding [GO:0005509]; i…	Lipoxygenase family
Q17RY6	LY6K_HUMAN	LY6K CO16		Cellsurface proteins	anchored component of membrane [GO:0031225]; cytoplasm [GO:0005737]; extracellular region [GO:0005576]; nucleolus [GO:0005730]; nucleus [GO:0005634]; plasma membrane [GO:0005886]
O95711	LY86_HUMAN	LY86 MD1			extracellular space [GO:0005615]; plasma membrane [GO:0005886]; apoptotic process [GO:0006915]; cell proliferation [GO:0008283]; humoral immune response [GO:0006959]; inflammatory response [GO:0006954]; innate immune response [GO:0045087]; positive regulation of lipopolysaccharide-mediated signaling pathway [GO:0031666]
Q9Y6Y9	LY96_HUMAN	LY96 ESOP1 MD2			endosome membrane [GO:0010008]; extracellular space [GO:0005615]; lipopolysaccharide receptor complex [GO:0046696]; plasma membrane [GO:0005886]; coreceptor activity [GO:0015026]; lipopolysaccharide receptor activity [GO:0001875]; activation of cysteine-type endopeptidase activity involved in apoptotic signaling pathway [GO:0097296]; apoptotic process [GO:0006915]; cell surface receptor signaling…
P12980	LYL1_HUMAN	LYL1 BHLHA18			nucleus [GO:0005634]; DNA binding [GO:0003677]; RNA polymerase II regulatory region sequence-specific DNA binding [GO:0000977]; sequence-specific DNA binding RNA polymerase II transcription factor activity [GO:0000981]; B cell differentiation [GO:0030183]; blood vessel maturation [GO:0001955]; definitive hemopoiesis [GO:0060216]; positive regulation of transcription, DNA-templated [GO:0045893]; r…
P07948	LYN_HUMAN	LYN JTK8			cytoplasm [GO:0005737]; cytosol [GO:0005829]; extracellular exosome [GO:0070062]; extrinsic component of cytoplasmic side of plasma membrane [GO:0031234]; Golgi apparatus [GO:0005794]; integrin alpha2-beta1 complex [GO:0034666]; mast cell granule [GO:0042629]; membrane raft [GO:0045121]; mitochondrial crista [GO:0030061]; mitochondrial intermembrane space [GO:0005758]; nucleus [GO:0005634]; perin…	Protein kinase superfamily, Tyr protein kinase family, SRC subfamily
Q8N653	LZTR1_HUMAN	LZTR1 TCFL2			sequence-specific DNA binding transcription factor activity [GO:0003700]; anatomical structure morphogenesis [GO:0009653]; regulation of transcription, DNA-templated [GO:0006355]
O43283	M3K13_HUMAN	MAP3K13 LZK			cytoplasm [GO:0005737]; membrane [GO:0016020]; ATP binding [GO:0005524]; identical protein binding [GO:0042802]; MAP kinase kinase kinase activity [GO:0004709]; metal ion binding [GO:0046872]; protein homodimerization activity [GO:0042803]; protein kinase binding [GO:0019901]; protein serine/threonine kinase activity [GO:0004674]; activation of MAPKK activity [GO:0000186]; JNK cascade [GO:0007254…	Protein kinase superfamily, STE Ser/Thr protein kinase family, MAP kinase kinase kinase subfamily
Q99558	M3K14_HUMAN	MAP3K14 NIK			cytoplasm [GO:0005737]; cytosol [GO:0005829]; ATP binding [GO:0005524]; MAP kinase kinase activity [GO:0004708]; MAP kinase kinase kinase activity [GO:0004709]; NF-kappaB-inducing kinase activity [GO:0004704]; protein kinase activity [GO:0004672]; protein serine/threonine kinase activity [GO:0004674]; activation of MAPK activity [GO:0000187]; cellular response to mechanical stimulus [GO:0071260];…	Protein kinase superfamily, STE Ser/Thr protein kinase family, MAP kinase kinase kinase subfamily
O95382	M3K6_HUMAN	MAP3K6 ASK2 MAPKKK6 MEKK6			cytoplasm [GO:0005737]; ATP binding [GO:0005524]; magnesium ion binding [GO:0000287]; MAP kinase kinase kinase activity [GO:0004709]; activation of JUN kinase activity [GO:0007257]; activation of MAPKK activity [GO:0000186]; protein phosphorylation [GO:0006468]; regulation of apoptotic process [GO:0042981]; regulation of mitotic cell cycle [GO:0007346]; signal transduction [GO:0007165]	Protein kinase superfamily, STE Ser/Thr protein kinase family, MAP kinase kinase kinase subfamily
O43318	M3K7_HUMAN	MAP3K7 TAK1			Ada2/Gcn5/Ada3 transcription activator complex [GO:0005671]; cytoplasm [GO:0005737]; cytosol [GO:0005829]; endosome membrane [GO:0010008]; nucleoplasm [GO:0005654]; nucleus [GO:0005634]; plasma membrane [GO:0005886]; ATP binding [GO:0005524]; magnesium ion binding [GO:0000287]; MAP kinase kinase activity [GO:0004708]; MAP kinase kinase kinase activity [GO:0004709]; protein kinase activity [GO:000…	Protein kinase superfamily, STE Ser/Thr protein kinase family, MAP kinase kinase kinase subfamily
Q8IVH8	M4K3_HUMAN	MAP4K3 RAB8IPL1			cytoplasm [GO:0005737]; ATP binding [GO:0005524]; MAP kinase kinase kinase kinase activity [GO:0008349]; protein kinase activity [GO:0004672]; protein serine/threonine kinase activity [GO:0004674]; activation of MAPKKK activity [GO:0000185]; activation of protein kinase activity [GO:0032147]; intracellular signal transduction [GO:0035556]; JNK cascade [GO:0007254]; protein phosphorylation [GO:000…	Protein kinase superfamily, STE Ser/Thr protein kinase family, STE20 subfamily
Q9Y4K4	M4K5_HUMAN	MAP4K5			cytoplasm [GO:0005737]; plasma membrane [GO:0005886]; ATP binding [GO:0005524]; MAP kinase kinase kinase kinase activity [GO:0008349]; protein kinase activity [GO:0004672]; protein serine/threonine kinase activity [GO:0004674]; activation of JUN kinase activity [GO:0007257]; activation of MAPKKK activity [GO:0000185]; intracellular signal transduction [GO:0035556]; protein phosphorylation [GO:000…	Protein kinase superfamily, STE Ser/Thr protein kinase family, STE20 subfamily
Q96JY0	MAEL_HUMAN	MAEL			autosome [GO:0030849]; chromatin [GO:0000785]; chromatoid body [GO:0033391]; cytoplasm [GO:0005737]; nucleus [GO:0005634]; P granule [GO:0043186]; perinuclear region of cytoplasm [GO:0048471]; piP-body [GO:0071547]; XY body [GO:0001741]; DNA binding [GO:0003677]; cell differentiation [GO:0030154]; cell morphogenesis [GO:0000902]; DNA methylation involved in gamete generation [GO:0043046]; fertili…	Maelstrom family
O15525	MAFG_HUMAN	MAFG			nucleoplasm [GO:0005654]; sequence-specific DNA binding [GO:0043565]; sequence-specific DNA binding transcription factor activity [GO:0003700]; adult behavior [GO:0030534]; blood coagulation [GO:0007596]; in utero embryonic development [GO:0001701]; regulation of cell proliferation [GO:0042127]; regulation of cellular pH [GO:0030641]; regulation of epidermal cell differentiation [GO:0045604]; tra…	BZIP family, Maf subfamily
P43358	MAGA4_HUMAN	MAGEA4 MAGE4
P43363	MAGAA_HUMAN	MAGEA10 MAGE10			nucleus [GO:0005634]
P43366	MAGB1_HUMAN	MAGEB1 MAGEL1 MAGEXP
O15479	MAGB2_HUMAN	MAGEB2
O15480	MAGB3_HUMAN	MAGEB3
O15481	MAGB4_HUMAN	MAGEB4
Q9BZ81	MAGB5_HUMAN	MAGEB5
Q8N7X4	MAGB6_HUMAN	MAGEB6
O60732	MAGC1_HUMAN	MAGEC1
Q9UBF1	MAGC2_HUMAN	MAGEC2 HCA587 MAGEE1			cytoplasm [GO:0005737]; nucleus [GO:0005634]; ubiquitin protein ligase binding [GO:0031625]; cellular protein catabolic process [GO:0044257]; positive regulation of ubiquitin-protein transferase activity [GO:0051443]
Q8TD91	MAGC3_HUMAN	MAGEC3 HCA2
P20794	MAK_HUMAN	MAK			centrosome [GO:0005813]; cytoplasm [GO:0005737]; midbody [GO:0030496]; mitotic spindle [GO:0072686]; nucleus [GO:0005634]; photoreceptor inner segment [GO:0001917]; photoreceptor outer segment [GO:0001750]; ATP binding [GO:0005524]; cyclin-dependent protein serine/threonine kinase activity [GO:0004693]; protein kinase activity [GO:0004672]; transcription coactivator activity [GO:0003713]; cell di…	Protein kinase superfamily, CMGC Ser/Thr protein kinase family, CDC2/CDKX subfamily
P21145	MAL_HUMAN	MAL			apical plasma membrane [GO:0016324]; endoplasmic reticulum [GO:0005783]; endosome [GO:0005768]; extrinsic component of membrane [GO:0019898]; integral component of plasma membrane [GO:0005887]; membrane raft [GO:0045121]; channel activity [GO:0015267]; lipid binding [GO:0008289]; peptidase activator activity involved in apoptotic process [GO:0016505]; structural constituent of myelin sheath [GO:0…	MAL family
Q13021	MALL_HUMAN	MALL BENE			clathrin-coated vesicle [GO:0030136]; cytoplasmic membrane-bounded vesicle [GO:0016023]; Golgi membrane [GO:0000139]; integral component of membrane [GO:0016021]; membrane raft [GO:0045121]; plasma membrane [GO:0005886]; cholesterol homeostasis [GO:0042632]	MAL family
P23368	MAOM_HUMAN	ME2			intracellular membrane-bounded organelle [GO:0043231]; mitochondrial matrix [GO:0005759]; mitochondrion [GO:0005739]; electron carrier activity [GO:0009055]; malate dehydrogenase (decarboxylating) (NAD+) activity [GO:0004471]; malic enzyme activity [GO:0004470]; metal ion binding [GO:0046872]; NAD binding [GO:0051287]; oxaloacetate decarboxylase activity [GO:0008948]; malate metabolic process [GO…	Malic enzymes family
Q66K74	MAP1S_HUMAN	MAP1S BPY2IP1 C19orf5 MAP8 VCY2IP1			cell junction [GO:0030054]; cell projection [GO:0042995]; cytoplasm [GO:0005737]; cytosol [GO:0005829]; dendrite [GO:0030425]; microtubule [GO:0005874]; neuronal cell body [GO:0043025]; nucleolus [GO:0005730]; nucleus [GO:0005634]; perinuclear region of cytoplasm [GO:0048471]; spindle [GO:0005819]; synapse [GO:0045202]; actin filament binding [GO:0051015]; beta-tubulin binding [GO:0048487]; DNA b…	MAP1 family
P27816	MAP4_HUMAN	MAP4			cytoplasm [GO:0005737]; extracellular exosome [GO:0070062]; microtubule [GO:0005874]; microtubule associated complex [GO:0005875]; microtubule cytoskeleton [GO:0015630]; mitotic spindle [GO:0072686]; plasma membrane [GO:0005886]; poly(A) RNA binding [GO:0044822]; structural molecule activity [GO:0005198]; cell division [GO:0051301]; establishment of spindle orientation [GO:0051294]; microtubule s…
Q16644	MAPK3_HUMAN	MAPKAPK3			cytoplasm [GO:0005737]; cytosol [GO:0005829]; nuclear membrane [GO:0031965]; nucleoplasm [GO:0005654]; nucleus [GO:0005634]; ATP binding [GO:0005524]; calcium-dependent protein serine/threonine kinase activity [GO:0009931]; calmodulin binding [GO:0005516]; calmodulin-dependent protein kinase activity [GO:0004683]; MAP kinase kinase activity [GO:0004708]; mitogen-activated protein kinase binding […	Protein kinase superfamily, CAMK Ser/Thr protein kinase family
Q8IW41	MAPK5_HUMAN	MAPKAPK5 PRAK			cytoplasm [GO:0005737]; nucleoplasm [GO:0005654]; ATP binding [GO:0005524]; calcium-dependent protein serine/threonine kinase activity [GO:0009931]; calmodulin binding [GO:0005516]; calmodulin-dependent protein kinase activity [GO:0004683]; MAP kinase kinase activity [GO:0004708]; mitogen-activated protein kinase binding [GO:0051019]; p53 binding [GO:0002039]; protein serine/threonine kinase acti…	Protein kinase superfamily, CAMK Ser/Thr protein kinase family
Q16655	MAR1_HUMAN	MLANA MART1			endoplasmic reticulum membrane [GO:0005789]; Golgi apparatus [GO:0005794]; integral component of plasma membrane [GO:0005887]; melanosome [GO:0042470]; trans-Golgi network [GO:0005802]
Q7KZI7	MARK2_HUMAN	MARK2 EMK1			actin filament [GO:0005884]; basal cortex [GO:0045180]; lateral plasma membrane [GO:0016328]; membrane [GO:0016020]; microtubule bundle [GO:0097427]; mitochondrion [GO:0005739]; nucleus [GO:0005634]; plasma membrane [GO:0005886]; ATP binding [GO:0005524]; lipid binding [GO:0008289]; magnesium ion binding [GO:0000287]; poly(A) RNA binding [GO:0044822]; protein kinase activator activity [GO:0030295…	Protein kinase superfamily, CAMK Ser/Thr protein kinase family, SNF1 subfamily
P27448	MARK3_HUMAN	MARK3 CTAK1 EMK2			extracellular exosome [GO:0070062]; plasma membrane [GO:0005886]; ATP binding [GO:0005524]; protein serine/threonine kinase activity [GO:0004674]	Protein kinase superfamily, CAMK Ser/Thr protein kinase family, SNF1 subfamily
Q96L34	MARK4_HUMAN	MARK4 KIAA1860 MARKL1			centrosome [GO:0005813]; ciliary basal body [GO:0036064]; cytosol [GO:0005829]; microtubule cytoskeleton [GO:0015630]; microtubule organizing center [GO:0005815]; neuron projection [GO:0043005]; ATP binding [GO:0005524]; gamma-tubulin binding [GO:0043015]; microtubule binding [GO:0008017]; protein serine/threonine kinase activity [GO:0004674]; tau-protein kinase activity [GO:0050321]; ubiquitin b…	Protein kinase superfamily, CAMK Ser/Thr protein kinase family, SNF1 subfamily
Q9Y2H9	MAST1_HUMAN	MAST1 KIAA0973 SAST			cytoplasm [GO:0005737]; cytoskeleton [GO:0005856]; plasma membrane [GO:0005886]; ATP binding [GO:0005524]; magnesium ion binding [GO:0000287]; protein serine/threonine kinase activity [GO:0004674]; cytoskeleton organization [GO:0007010]; intracellular signal transduction [GO:0035556]; protein phosphorylation [GO:0006468]	Protein kinase superfamily, AGC Ser/Thr protein kinase family
P51948	MAT1_HUMAN	MNAT1 CAP35 MAT1 RNF66			cytoplasm [GO:0005737]; holo TFIIH complex [GO:0005675]; nucleoplasm [GO:0005654]; protein N-terminus binding [GO:0047485]; zinc ion binding [GO:0008270]; 7-methylguanosine mRNA capping [GO:0006370]; adult heart development [GO:0007512]; cell proliferation [GO:0008283]; DNA repair [GO:0006281]; G1/S transition of mitotic cell cycle [GO:0000082]; G2/M transition of mitotic cell cycle [GO:0000086];…
P42679	MATK_HUMAN	MATK CTK HYL			cytosol [GO:0005829]; extrinsic component of cytoplasmic side of plasma membrane [GO:0031234]; ATP binding [GO:0005524]; non-membrane spanning protein tyrosine kinase activity [GO:0004715]; protein tyrosine kinase activity [GO:0004713]; receptor binding [GO:0005102]; cell differentiation [GO:0030154]; cell migration [GO:0016477]; cell proliferation [GO:0008283]; innate immune response [GO:0045087…	Protein kinase superfamily, Tyr protein kinase family, CSK subfamily
O15232	MATN3_HUMAN	MATN3			extracellular region [GO:0005576]; proteinaceous extracellular matrix [GO:0005578]; extracellular matrix structural constituent [GO:0005201]; extracellular matrix organization [GO:0030198]; skeletal system development [GO:0001501]
P61244	MAX_HUMAN	MAX BHLHD4			cytoplasm [GO:0005737]; dendrite [GO:0030425]; MLL1 complex [GO:0071339]; nucleoplasm [GO:0005654]; nucleus [GO:0005634]; PML body [GO:0016605]; sequence-specific DNA binding [GO:0043565]; sequence-specific DNA binding transcription factor activity [GO:0003700]; transcription coactivator activity [GO:0003713]; transcription cofactor activity [GO:0003712]; cellular response to peptide hormone stim…	MAX family
P56270	MAZ_HUMAN	MAZ ZNF801			cytoplasm [GO:0005737]; nucleoplasm [GO:0005654]; nucleus [GO:0005634]; chromatin binding [GO:0003682]; metal ion binding [GO:0046872]; poly(A) RNA binding [GO:0044822]; RNA polymerase II core promoter sequence-specific DNA binding [GO:0000979]; sequence-specific DNA binding RNA polymerase II transcription factor activity [GO:0000981]; positive regulation of transcription from RNA polymerase II p…
O60942	MCE1_HUMAN	RNGTT CAP1A			nucleoplasm [GO:0005654]; nucleus [GO:0005634]; GTP binding [GO:0005525]; mRNA guanylyltransferase activity [GO:0004484]; polynucleotide 5'-phosphatase activity [GO:0004651]; protein tyrosine phosphatase activity [GO:0004725]; protein tyrosine/serine/threonine phosphatase activity [GO:0008138]; RNA guanylyltransferase activity [GO:0008192]; triphosphatase activity [GO:0050355]; 7-methylguanosine …	Non-receptor class of the protein-tyrosine phosphatase family; Eukaryotic GTase family
P33992	MCM5_HUMAN	MCM5 CDC46			MCM complex [GO:0042555]; membrane [GO:0016020]; nucleoplasm [GO:0005654]; nucleus [GO:0005634]; ATP binding [GO:0005524]; chromatin binding [GO:0003682]; DNA helicase activity [GO:0003678]; DNA replication origin binding [GO:0003688]; DNA replication [GO:0006260]; DNA replication initiation [GO:0006270]; DNA strand elongation involved in DNA replication [GO:0006271]; G1/S transition of mitotic c…	MCM family
Q9BTE3	MCMBP_HUMAN	MCMBP C10orf119			cytoplasm [GO:0005737]; nucleoplasm [GO:0005654]; nucleus [GO:0005634]; plasma membrane [GO:0005886]; chromatin binding [GO:0003682]; cell division [GO:0051301]; DNA-dependent DNA replication [GO:0006261]; mitotic nuclear division [GO:0007067]; sister chromatid cohesion [GO:0007062]	MCMBP family
Q00987	MDM2_HUMAN	MDM2			cytoplasm [GO:0005737]; cytosol [GO:0005829]; endocytic vesicle membrane [GO:0030666]; nucleolus [GO:0005730]; nucleoplasm [GO:0005654]; nucleus [GO:0005634]; plasma membrane [GO:0005886]; protein complex [GO:0043234]; synapse [GO:0045202]; enzyme binding [GO:0019899]; identical protein binding [GO:0042802]; ligase activity [GO:0016874]; p53 binding [GO:0002039]; ubiquitin protein ligase activity…	MDM2/MDM4 family
P51608	MECP2_HUMAN	MECP2			cytosol [GO:0005829]; extracellular space [GO:0005615]; heterochromatin [GO:0000792]; nucleoplasm [GO:0005654]; nucleus [GO:0005634]; chromatin binding [GO:0003682]; DNA binding [GO:0003677]; double-stranded methylated DNA binding [GO:0010385]; methyl-CpG binding [GO:0008327]; mRNA binding [GO:0003729]; poly(A) RNA binding [GO:0044822]; protein domain specific binding [GO:0019904]; protein N-term…
Q9Y2X0	MED16_HUMAN	MED16 DRIP92 THRAP5			mediator complex [GO:0016592]; membrane [GO:0016020]; nucleoplasm [GO:0005654]; nucleus [GO:0005634]; catalytic activity [GO:0003824]; receptor activity [GO:0004872]; thyroid hormone receptor binding [GO:0046966]; thyroid hormone receptor coactivator activity [GO:0030375]; transcription coactivator activity [GO:0003713]; transcription cofactor activity [GO:0003712]; vitamin D receptor binding [GO…	Mediator complex subunit 16 family
Q9NVC6	MED17_HUMAN	MED17 ARC77 CRSP6 DRIP77 DRIP80 TRAP80			mediator complex [GO:0016592]; membrane [GO:0016020]; nucleoplasm [GO:0005654]; nucleus [GO:0005634]; transcription factor complex [GO:0005667]; ligand-dependent nuclear receptor transcription coactivator activity [GO:0030374]; receptor activity [GO:0004872]; RNA polymerase II transcription cofactor activity [GO:0001104]; thyroid hormone receptor binding [GO:0046966]; transcription coactivator ac…	Mediator complex subunit 17 family
Q13503	MED21_HUMAN	MED21 SRB7 SURB7			mediator complex [GO:0016592]; DNA-directed RNA polymerase activity [GO:0003899]; transcription coactivator activity [GO:0003713]; blastocyst development [GO:0001824]; positive regulation of transcription from RNA polymerase II promoter [GO:0045944]; regulation of transcription from RNA polymerase II promoter [GO:0006357]; stem cell maintenance [GO:0019827]; transcription, DNA-templated [GO:00063…	Mediator complex subunit 21 family
Q15528	MED22_HUMAN	MED22 SURF5			cytoplasm [GO:0005737]; mediator complex [GO:0016592]; RNA polymerase II transcription cofactor activity [GO:0001104]	Mediator complex subunit 22 family
O75448	MED24_HUMAN	MED24 ARC100 CRSP4 DRIP100 KIAA0130 THRAP4 TRAP100			mediator complex [GO:0016592]; nucleoplasm [GO:0005654]; nucleus [GO:0005634]; histone acetyltransferase activity [GO:0004402]; ligand-dependent nuclear receptor transcription coactivator activity [GO:0030374]; receptor activity [GO:0004872]; RNA polymerase II transcription cofactor activity [GO:0001104]; thyroid hormone receptor binding [GO:0046966]; transcription cofactor activity [GO:0003712];…	Mediator complex subunit 24 family
Q96HR3	MED30_HUMAN	MED30 THRAP6 TRAP25			mediator complex [GO:0016592]; nucleoplasm [GO:0005654]; nucleus [GO:0005634]; ligand-dependent nuclear receptor transcription coactivator activity [GO:0030374]; receptor activity [GO:0004872]; RNA polymerase II transcription cofactor activity [GO:0001104]; thyroid hormone receptor binding [GO:0046966]; transcription cofactor activity [GO:0003712]; vitamin D receptor binding [GO:0042809]; androge…	Mediator complex subunit 30 family
Q9NPJ6	MED4_HUMAN	MED4 ARC36 DRIP36 VDRIP HSPC126			mediator complex [GO:0016592]; membrane [GO:0016020]; nucleoplasm [GO:0005654]; nucleus [GO:0005634]; ligand-dependent nuclear receptor transcription coactivator activity [GO:0030374]; receptor activity [GO:0004872]; RNA polymerase II transcription cofactor activity [GO:0001104]; thyroid hormone receptor binding [GO:0046966]; transcription cofactor activity [GO:0003712]; vitamin D receptor bindin…	Mediator complex subunit 4 family
Q02078	MEF2A_HUMAN	MEF2A MEF2			cytoplasm [GO:0005737]; nuclear chromatin [GO:0000790]; nucleoplasm [GO:0005654]; nucleus [GO:0005634]; transcription factor complex [GO:0005667]; activating transcription factor binding [GO:0033613]; chromatin binding [GO:0003682]; histone acetyltransferase binding [GO:0035035]; histone deacetylase binding [GO:0042826]; protein heterodimerization activity [GO:0046982]; RNA polymerase II core pro…	MEF2 family
Q06413	MEF2C_HUMAN	MEF2C			cytoplasm [GO:0005737]; cytosol [GO:0005829]; intracellular membrane-bounded organelle [GO:0043231]; nuclear speck [GO:0016607]; nucleoplasm [GO:0005654]; nucleus [GO:0005634]; protein complex [GO:0043234]; activating transcription factor binding [GO:0033613]; AT DNA binding [GO:0003680]; chromatin binding [GO:0003682]; core promoter sequence-specific DNA binding [GO:0001046]; DNA binding [GO:000…	MEF2 family
O14770	MEIS2_HUMAN	MEIS2 MRG1			nucleus [GO:0005634]; RNA polymerase II core promoter proximal region sequence-specific DNA binding [GO:0000978]; RNA polymerase II core promoter proximal region sequence-specific DNA binding transcription factor activity involved in positive regulation of transcription [GO:0001077]; sequence-specific DNA binding [GO:0043565]; sequence-specific DNA binding transcription factor activity [GO:000370…	TALE/MEIS homeobox family
Q99687	MEIS3_HUMAN	MEIS3 MRG2			nucleus [GO:0005634]; chromatin binding [GO:0003682]; RNA polymerase II core promoter proximal region sequence-specific DNA binding transcription factor activity involved in positive regulation of transcription [GO:0001077]; sequence-specific DNA binding [GO:0043565]; negative regulation of apoptotic signaling pathway [GO:2001234]; positive regulation of protein kinase B signaling [GO:0051897]	TALE/MEIS homeobox family
Q9BV36	MELPH_HUMAN	MLPH SLAC2A			cortical actin cytoskeleton [GO:0030864]; dendrite [GO:0030425]; extracellular exosome [GO:0070062]; microtubule organizing center [GO:0005815]; microtubule plus-end [GO:0035371]; perinuclear region of cytoplasm [GO:0048471]; stress fiber [GO:0001725]; metal ion binding [GO:0046872]; Rab GTPase binding [GO:0017137]; melanocyte differentiation [GO:0030318]; melanosome localization [GO:0032400]; pr…
P50222	MEOX2_HUMAN	MEOX2 GAX MOX2			cytoplasm [GO:0005737]; nuclear speck [GO:0016607]; nucleus [GO:0005634]; RNA polymerase II core promoter proximal region sequence-specific DNA binding [GO:0000978]; RNA polymerase II core promoter proximal region sequence-specific DNA binding transcription factor activity involved in positive regulation of transcription [GO:0001077]; RNA polymerase II distal enhancer sequence-specific DNA bindin…
P35240	MERL_HUMAN	NF2 SCH			adherens junction [GO:0005912]; apical part of cell [GO:0045177]; cleavage furrow [GO:0032154]; cortical actin cytoskeleton [GO:0030864]; cytoplasm [GO:0005737]; cytoskeleton [GO:0005856]; early endosome [GO:0005769]; extrinsic component of membrane [GO:0019898]; filopodium membrane [GO:0031527]; lamellipodium [GO:0030027]; membrane [GO:0016020]; nucleolus [GO:0005730]; nucleus [GO:0005634]; peri…
P14174	MIF_HUMAN	MIF GLIF MMIF			cell surface [GO:0009986]; cytoplasm [GO:0005737]; extracellular exosome [GO:0070062]; extracellular region [GO:0005576]; extracellular space [GO:0005615]; nucleoplasm [GO:0005654]; vesicle [GO:0031982]; chemoattractant activity [GO:0042056]; cytokine activity [GO:0005125]; cytokine receptor binding [GO:0005126]; dopachrome isomerase activity [GO:0004167]; phenylpyruvate tautomerase activity [GO:…	MIF family
Q8TDR0	MIPT3_HUMAN	TRAF3IP1 IFT54 MIPT3			axoneme [GO:0005930]; centrosome [GO:0005813]; ciliary basal body [GO:0036064]; ciliary tip [GO:0097542]; cilium [GO:0005929]; intraciliary transport particle B [GO:0030992]; primary cilium [GO:0072372]; cilium assembly [GO:0042384]; embryonic camera-type eye development [GO:0031076]; embryonic digit morphogenesis [GO:0042733]; embryonic heart tube development [GO:0035050]; intraciliary transport…	TRAF3IP1 family
Q8IXI1	MIRO2_HUMAN	RHOT2 ARHT2 C16orf39			cytosol [GO:0005829]; extracellular exosome [GO:0070062]; integral component of mitochondrial outer membrane [GO:0031307]; membrane [GO:0016020]; plasma membrane [GO:0005886]; calcium ion binding [GO:0005509]; GTP binding [GO:0005525]; GTPase activity [GO:0003924]; cellular homeostasis [GO:0019725]; mitochondrial outer membrane permeabilization [GO:0097345]; mitochondrion transport along microtub…	Mitochondrial Rho GTPase family
O75030	MITF_HUMAN	MITF BHLHE32			cytoplasm [GO:0005737]; nucleus [GO:0005634]; protein complex [GO:0043234]; chromatin binding [GO:0003682]; RNA polymerase II core promoter proximal region sequence-specific DNA binding [GO:0000978]; RNA polymerase II core promoter proximal region sequence-specific DNA binding transcription factor activity involved in positive regulation of transcription [GO:0001077]; RNA polymerase II core promo…	MiT/TFE family
P28482	MK01_HUMAN	MAPK1 ERK2 PRKM1 PRKM2			axon [GO:0030424]; caveola [GO:0005901]; cytoplasm [GO:0005737]; cytoskeleton [GO:0005856]; cytosol [GO:0005829]; dendrite cytoplasm [GO:0032839]; early endosome [GO:0005769]; extracellular exosome [GO:0070062]; focal adhesion [GO:0005925]; Golgi apparatus [GO:0005794]; late endosome [GO:0005770]; microtubule cytoskeleton [GO:0015630]; microtubule organizing center [GO:0005815]; mitochondrion [GO…	Protein kinase superfamily, CMGC Ser/Thr protein kinase family, MAP kinase subfamily
P27361	MK03_HUMAN	MAPK3 ERK1 PRKM3			caveola [GO:0005901]; cytoskeleton [GO:0005856]; cytosol [GO:0005829]; early endosome [GO:0005769]; extracellular exosome [GO:0070062]; focal adhesion [GO:0005925]; Golgi apparatus [GO:0005794]; late endosome [GO:0005770]; microtubule cytoskeleton [GO:0015630]; mitochondrion [GO:0005739]; nuclear envelope [GO:0005635]; nucleoplasm [GO:0005654]; nucleus [GO:0005634]; pseudopodium [GO:0031143]; ATP…	Protein kinase superfamily, CMGC Ser/Thr protein kinase family, MAP kinase subfamily
Q16659	MK06_HUMAN	MAPK6 ERK3 PRKM6			cytoplasm [GO:0005737]; nucleus [GO:0005634]; ATP binding [GO:0005524]; MAP kinase activity [GO:0004707]; protein serine/threonine kinase activity [GO:0004674]; cell cycle [GO:0007049]; MAPK cascade [GO:0000165]; protein phosphorylation [GO:0006468]; signal transduction [GO:0007165]	Protein kinase superfamily, CMGC Ser/Thr protein kinase family, MAP kinase subfamily
Q13164	MK07_HUMAN	MAPK7 BMK1 ERK5 PRKM7			cytoplasm [GO:0005737]; cytosol [GO:0005829]; nucleoplasm [GO:0005654]; nucleus [GO:0005634]; PML body [GO:0016605]; ATP binding [GO:0005524]; MAP kinase activity [GO:0004707]; mitogen-activated protein kinase binding [GO:0051019]; cAMP-mediated signaling [GO:0019933]; cell cycle [GO:0007049]; cell differentiation [GO:0030154]; cellular response to growth factor stimulus [GO:0071363]; cellular re…	Protein kinase superfamily, CMGC Ser/Thr protein kinase family, MAP kinase subfamily
P45983	MK08_HUMAN	MAPK8 JNK1 PRKM8 SAPK1 SAPK1C			cytosol [GO:0005829]; mitochondrion [GO:0005739]; nucleoplasm [GO:0005654]; nucleus [GO:0005634]; ATP binding [GO:0005524]; enzyme binding [GO:0019899]; histone deacetylase binding [GO:0042826]; histone deacetylase regulator activity [GO:0035033]; JUN kinase activity [GO:0004705]; protein serine/threonine kinase activity [GO:0004674]; apoptotic process [GO:0006915]; apoptotic signaling pathway [G…	Protein kinase superfamily, CMGC Ser/Thr protein kinase family, MAP kinase subfamily
P45984	MK09_HUMAN	MAPK9 JNK2 PRKM9 SAPK1A			cytosol [GO:0005829]; mitochondrion [GO:0005739]; nucleoplasm [GO:0005654]; ATP binding [GO:0005524]; cysteine-type endopeptidase activator activity involved in apoptotic process [GO:0008656]; JUN kinase activity [GO:0004705]; transcription factor binding [GO:0008134]; cellular response to growth factor stimulus [GO:0071363]; cellular response to interleukin-1 [GO:0071347]; cellular response to l…	Protein kinase superfamily, CMGC Ser/Thr protein kinase family, MAP kinase subfamily
P53779	MK10_HUMAN	MAPK10 JNK3 JNK3A PRKM10 SAPK1B			cytoplasm [GO:0005737]; cytosol [GO:0005829]; mitochondrion [GO:0005739]; nucleoplasm [GO:0005654]; plasma membrane [GO:0005886]; ATP binding [GO:0005524]; JUN kinase activity [GO:0004705]; MAP kinase kinase activity [GO:0004708]; activation of MAPK activity [GO:0000187]; Fc-epsilon receptor signaling pathway [GO:0038095]; innate immune response [GO:0045087]; JNK cascade [GO:0007254]; JUN phospho…	Protein kinase superfamily, CMGC Ser/Thr protein kinase family, MAP kinase subfamily
Q15759	MK11_HUMAN	MAPK11 PRKM11 SAPK2 SAPK2B			cytosol [GO:0005829]; nucleoplasm [GO:0005654]; ATP binding [GO:0005524]; MAP kinase activity [GO:0004707]; protein serine/threonine kinase activity [GO:0004674]; activation of MAPK activity [GO:0000187]; gene expression [GO:0010467]; innate immune response [GO:0045087]; intracellular signal transduction [GO:0035556]; mitochondrion organization [GO:0007005]; muscle cell differentiation [GO:004269…	Protein kinase superfamily, CMGC Ser/Thr protein kinase family, MAP kinase subfamily
P53778	MK12_HUMAN	MAPK12 ERK6 SAPK3			cytoplasm [GO:0005737]; cytosol [GO:0005829]; mitochondrion [GO:0005739]; nucleoplasm [GO:0005654]; ATP binding [GO:0005524]; magnesium ion binding [GO:0000287]; MAP kinase activity [GO:0004707]; protein serine/threonine kinase activity [GO:0004674]; cell cycle arrest [GO:0007050]; DNA damage induced protein phosphorylation [GO:0006975]; MAPK cascade [GO:0000165]; mitochondrion organization [GO:0…	Protein kinase superfamily, CMGC Ser/Thr protein kinase family, MAP kinase subfamily
O15264	MK13_HUMAN	MAPK13 PRKM13 SAPK4			cytosol [GO:0005829]; ATP binding [GO:0005524]; MAP kinase activity [GO:0004707]; protein serine/threonine kinase activity [GO:0004674]; cell cycle [GO:0007049]; intracellular signal transduction [GO:0035556]; MAPK cascade [GO:0000165]; neurotrophin TRK receptor signaling pathway [GO:0048011]; peptidyl-serine phosphorylation [GO:0018105]; positive regulation of inflammatory response [GO:0050729];…	Protein kinase superfamily, CMGC Ser/Thr protein kinase family, MAP kinase subfamily
Q16539	MK14_HUMAN	MAPK14 CSBP CSBP1 CSBP2 CSPB1 MXI2 SAPK2A			cytoplasm [GO:0005737]; cytosol [GO:0005829]; extracellular exosome [GO:0070062]; mitochondrion [GO:0005739]; nucleoplasm [GO:0005654]; nucleus [GO:0005634]; spindle pole [GO:0000922]; ATP binding [GO:0005524]; MAP kinase activity [GO:0004707]; MAP kinase kinase activity [GO:0004708]; NFAT protein binding [GO:0051525]; protein serine/threonine kinase activity [GO:0004674]; 3'-UTR-mediated mRNA st…	Protein kinase superfamily, CMGC Ser/Thr protein kinase family, MAP kinase subfamily
Q9BUB5	MKNK1_HUMAN	MKNK1 MNK1			cytoplasm [GO:0005737]; cytosol [GO:0005829]; nucleus [GO:0005634]; ATP binding [GO:0005524]; calcium-dependent protein serine/threonine kinase activity [GO:0009931]; calmodulin binding [GO:0005516]; calmodulin-dependent protein kinase activity [GO:0004683]; protein serine/threonine kinase activity [GO:0004674]; extrinsic apoptotic signaling pathway in absence of ligand [GO:0097192]; fibroblast g…	Protein kinase superfamily, CAMK Ser/Thr protein kinase family
Q9HBH9	MKNK2_HUMAN	MKNK2 GPRK7 MNK2			cytoplasm [GO:0005737]; nucleolus [GO:0005730]; nucleoplasm [GO:0005654]; nucleus [GO:0005634]; PML body [GO:0016605]; ATP binding [GO:0005524]; calcium-dependent protein serine/threonine kinase activity [GO:0009931]; calmodulin binding [GO:0005516]; calmodulin-dependent protein kinase activity [GO:0004683]; metal ion binding [GO:0046872]; protein serine/threonine kinase activity [GO:0004674]; ce…	Protein kinase superfamily, CAMK Ser/Thr protein kinase family
P58340	MLF1_HUMAN	MLF1			cytoplasm [GO:0005737]; nucleoplasm [GO:0005654]; nucleus [GO:0005634]; DNA binding [GO:0003677]; protein domain specific binding [GO:0019904]; cell cycle arrest [GO:0007050]; myeloid progenitor cell differentiation [GO:0002318]; transcription, DNA-templated [GO:0006351]	MLF family
P40692	MLH1_HUMAN	MLH1 COCA2			chiasma [GO:0005712]; male germ cell nucleus [GO:0001673]; membrane [GO:0016020]; MutLalpha complex [GO:0032389]; nucleoplasm [GO:0005654]; nucleus [GO:0005634]; synaptonemal complex [GO:0000795]; ATP binding [GO:0005524]; ATPase activity [GO:0016887]; guanine/thymine mispair binding [GO:0032137]; DNA repair [GO:0006281]; double-strand break repair via nonhomologous end joining [GO:0006303]; intr…	DNA mismatch repair MutL/HexB family
Q8NB16	MLKL_HUMAN	MLKL			cytoplasm [GO:0005737]; cytosol [GO:0005829]; plasma membrane [GO:0005886]; ATP binding [GO:0005524]; protein complex binding [GO:0032403]; protein serine/threonine kinase activity [GO:0004674]; necroptotic process [GO:0070266]; programmed cell death [GO:0012501]; programmed necrotic cell death [GO:0097300]; protein homotrimerization [GO:0070207]	Protein kinase superfamily
Q9NYL2	MLTK_HUMAN	ZAK MLTK HCCS4			cytoplasm [GO:0005737]; nucleus [GO:0005634]; ATP binding [GO:0005524]; magnesium ion binding [GO:0000287]; MAP kinase kinase kinase activity [GO:0004709]; poly(A) RNA binding [GO:0044822]; protein serine/threonine kinase activity [GO:0004674]; activation of JUN kinase activity [GO:0007257]; activation of MAPKK activity [GO:0000186]; cell cycle arrest [GO:0007050]; cell cycle checkpoint [GO:00000…	Protein kinase superfamily, STE Ser/Thr protein kinase family, MAP kinase kinase kinase subfamily
Q9UH92	MLX_HUMAN	MLX BHLHD13 TCFL4			cytoplasm [GO:0005737]; nucleus [GO:0005634]; DNA binding [GO:0003677]; protein heterodimerization activity [GO:0046982]; protein homodimerization activity [GO:0042803]; RNA polymerase II regulatory region sequence-specific DNA binding [GO:0000977]; RNA polymerase II transcription regulatory region sequence-specific DNA binding transcription factor activity involved in negative regulation of tran…
P24347	MMP11_HUMAN	MMP11 STMY3			extracellular region [GO:0005576]; Golgi lumen [GO:0005796]; proteinaceous extracellular matrix [GO:0005578]; calcium ion binding [GO:0005509]; metalloendopeptidase activity [GO:0004222]; zinc ion binding [GO:0008270]; basement membrane organization [GO:0071711]; collagen catabolic process [GO:0030574]; collagen fibril organization [GO:0030199]; extracellular matrix disassembly [GO:0022617]; extr…	Peptidase M10A family
P50281	MMP14_HUMAN	MMP14			extracellular matrix [GO:0031012]; focal adhesion [GO:0005925]; Golgi lumen [GO:0005796]; integral component of plasma membrane [GO:0005887]; melanosome [GO:0042470]; plasma membrane [GO:0005886]; calcium ion binding [GO:0005509]; metalloendopeptidase activity [GO:0004222]; peptidase activator activity [GO:0016504]; sequence-specific DNA binding transcription factor activity [GO:0003700]; zinc io…	Peptidase M10A family
P08253	MMP2_HUMAN	MMP2 CLG4A			extracellular region [GO:0005576]; extracellular space [GO:0005615]; mitochondrion [GO:0005739]; nucleus [GO:0005634]; plasma membrane [GO:0005886]; proteinaceous extracellular matrix [GO:0005578]; sarcomere [GO:0030017]; metalloendopeptidase activity [GO:0004222]; metallopeptidase activity [GO:0008237]; serine-type endopeptidase activity [GO:0004252]; zinc ion binding [GO:0008270]; angiogenesis …	Peptidase M10A family
Q9Y5R2	MMP24_HUMAN	MMP24 MT5MMP			extracellular exosome [GO:0070062]; integral component of plasma membrane [GO:0005887]; proteinaceous extracellular matrix [GO:0005578]; trans-Golgi network membrane [GO:0032588]; calcium ion binding [GO:0005509]; enzyme activator activity [GO:0008047]; metalloendopeptidase activity [GO:0004222]; zinc ion binding [GO:0008270]; cell-cell adhesion [GO:0098609]; cell-cell adhesion mediated by cadher…	Peptidase M10A family
P41218	MNDA_HUMAN	MNDA			cytoplasm [GO:0005737]; extracellular exosome [GO:0070062]; nucleus [GO:0005634]; DNA binding [GO:0003677]; B cell receptor signaling pathway [GO:0050853]; cellular defense response [GO:0006968]; cellular response to DNA damage stimulus [GO:0006974]; negative regulation of B cell proliferation [GO:0030889]; positive regulation of apoptotic process [GO:0043065]; regulation of transcription, DNA-te…
Q96BX8	MOB3A_HUMAN	MOB3A MOBKL2A			intracellular [GO:0005622]; metal ion binding [GO:0046872]	MOB1/phocein family
P26038	MOES_HUMAN	MSN			apical part of cell [GO:0045177]; apical plasma membrane [GO:0016324]; basolateral plasma membrane [GO:0016323]; blood microparticle [GO:0072562]; cell periphery [GO:0071944]; cytoplasm [GO:0005737]; cytoskeleton [GO:0005856]; extracellular exosome [GO:0070062]; extracellular space [GO:0005615]; extrinsic component of membrane [GO:0019898]; filopodium [GO:0030175]; focal adhesion [GO:0005925]; mi…
Q9UQ07	MOK_HUMAN	MOK RAGE RAGE1			cytoplasm [GO:0005737]; ATP binding [GO:0005524]; cyclin-dependent protein serine/threonine kinase activity [GO:0004693]; protein kinase activity [GO:0004672]; protein serine/threonine kinase activity [GO:0004674]; protein phosphorylation [GO:0006468]; signal transduction [GO:0007165]	Protein kinase superfamily, CMGC Ser/Thr protein kinase family, CDC2/CDKX subfamily
Q86VD1	MORC1_HUMAN	MORC1 MORC			nucleus [GO:0005634]; zinc ion binding [GO:0008270]; cell differentiation [GO:0030154]; multicellular organismal development [GO:0007275]; spermatogenesis [GO:0007283]
P46734	MP2K3_HUMAN	MAP2K3 MEK3 MKK3 PRKMK3 SKK2			cytoplasm [GO:0005737]; cytosol [GO:0005829]; membrane [GO:0016020]; nucleoplasm [GO:0005654]; ATP binding [GO:0005524]; MAP kinase kinase activity [GO:0004708]; protein kinase binding [GO:0019901]; protein serine/threonine kinase activity [GO:0004674]; protein tyrosine kinase activity [GO:0004713]; activation of MAPK activity [GO:0000187]; cardiac muscle contraction [GO:0060048]; inflammatory re…	Protein kinase superfamily, STE Ser/Thr protein kinase family, MAP kinase kinase subfamily
Q13163	MP2K5_HUMAN	MAP2K5 MEK5 MKK5 PRKMK5			cytosol [GO:0005829]; intracellular [GO:0005622]; nucleus [GO:0005634]; spindle [GO:0005819]; ATP binding [GO:0005524]; MAP kinase kinase activity [GO:0004708]; metal ion binding [GO:0046872]; protein kinase activity [GO:0004672]; protein serine/threonine kinase activity [GO:0004674]; protein tyrosine kinase activity [GO:0004713]; activation of MAPK activity [GO:0000187]; cellular response to gro…	Protein kinase superfamily, STE Ser/Thr protein kinase family, MAP kinase kinase subfamily
P52564	MP2K6_HUMAN	MAP2K6 MEK6 MKK6 PRKMK6 SKK3			cytoplasm [GO:0005737]; cytoskeleton [GO:0005856]; cytosol [GO:0005829]; nucleoplasm [GO:0005654]; ATP binding [GO:0005524]; MAP kinase kinase activity [GO:0004708]; protein kinase binding [GO:0019901]; protein serine/threonine kinase activity [GO:0004674]; protein tyrosine kinase activity [GO:0004713]; activation of MAPK activity [GO:0000187]; apoptotic process [GO:0006915]; cardiac muscle contr…	Protein kinase superfamily, STE Ser/Thr protein kinase family, MAP kinase kinase subfamily
O14733	MP2K7_HUMAN	MAP2K7 JNKK2 MEK7 MKK7 PRKMK7 SKK4			cytoplasm [GO:0005737]; cytosol [GO:0005829]; intracellular [GO:0005622]; nucleus [GO:0005634]; ATP binding [GO:0005524]; enzyme binding [GO:0019899]; JUN kinase kinase activity [GO:0008545]; magnesium ion binding [GO:0000287]; MAP kinase kinase activity [GO:0004708]; protein kinase binding [GO:0019901]; protein phosphatase binding [GO:0019903]; protein serine/threonine kinase activity [GO:000467…	Protein kinase superfamily, STE Ser/Thr protein kinase family, MAP kinase kinase subfamily
P30304	MPIP1_HUMAN	CDC25A			cytosol [GO:0005829]; nucleoplasm [GO:0005654]; protein kinase binding [GO:0019901]; protein tyrosine phosphatase activity [GO:0004725]; cell division [GO:0051301]; cell proliferation [GO:0008283]; cellular response to UV [GO:0034644]; DNA replication [GO:0006260]; G1/S transition of mitotic cell cycle [GO:0000082]; G2/M transition of mitotic cell cycle [GO:0000086]; mitotic cell cycle [GO:000027…	MPI phosphatase family
P30307	MPIP3_HUMAN	CDC25C			cytosol [GO:0005829]; nucleoplasm [GO:0005654]; nucleus [GO:0005634]; perinuclear region of cytoplasm [GO:0048471]; protein kinase binding [GO:0019901]; protein tyrosine phosphatase activity [GO:0004725]; WW domain binding [GO:0050699]; cell division [GO:0051301]; cell proliferation [GO:0008283]; DNA replication [GO:0006260]; G2/M transition of mitotic cell cycle [GO:0000086]; mitotic cell cycle …	MPI phosphatase family
Q13368	MPP3_HUMAN	MPP3 DLG3			integral component of plasma membrane [GO:0005887]; guanylate kinase activity [GO:0004385]; nucleotide phosphorylation [GO:0046939]; signal transduction [GO:0007165]	MAGUK family
Q8N3R9	MPP5_HUMAN	MPP5			cytoplasm [GO:0005737]; endomembrane system [GO:0012505]; extracellular exosome [GO:0070062]; lateral loop [GO:0043219]; myelin sheath adaxonal region [GO:0035749]; nucleoplasm [GO:0005654]; plasma membrane [GO:0005886]; protein complex [GO:0043234]; Schmidt-Lanterman incisure [GO:0043220]; tight junction [GO:0005923]; protein domain specific binding [GO:0019904]; cell junction assembly [GO:00343…	MAGUK family
O60487	MPZL2_HUMAN	MPZL2 EVA EVA1 UNQ606/PRO1192		Cellsurface proteins	cytoskeleton [GO:0005856]; integral component of membrane [GO:0016021]; plasma membrane [GO:0005886]; anatomical structure morphogenesis [GO:0009653]; homophilic cell adhesion via plasma membrane adhesion molecules [GO:0007156]; T cell differentiation in thymus [GO:0033077]	Myelin P0 protein family
Q7L0Y3	MRRP1_HUMAN	TRMT10C MRPP1 RG9MTD1			mitochondrial nucleoid [GO:0042645]; mitochondrion [GO:0005739]; nucleoplasm [GO:0005654]; methyltransferase activity [GO:0008168]; poly(A) RNA binding [GO:0044822]; mitochondrial RNA 5'-end processing [GO:0000964]; tRNA processing [GO:0008033]	Class IV-like SAM-binding methyltransferase superfamily, TRM10 family
Q9UKD2	MRT4_HUMAN	MRTO4 C1orf33 MRT4			cytoplasm [GO:0005737]; nuclear membrane [GO:0031965]; nucleolus [GO:0005730]; nucleoplasm [GO:0005654]; nucleus [GO:0005634]; poly(A) RNA binding [GO:0044822]; ribosome biogenesis [GO:0042254]	Ribosomal protein L10P family
O43482	MS18B_HUMAN	OIP5 MIS18B			Cajal body [GO:0015030]; chromatin [GO:0000785]; chromocenter [GO:0010369]; chromosome, centromeric region [GO:0000775]; cytoplasm [GO:0005737]; nucleoplasm [GO:0005654]; nucleus [GO:0005634]; cell communication [GO:0007154]; cell division [GO:0051301]; CENP-A containing nucleosome assembly [GO:0034080]; mitotic nuclear division [GO:0007067]; nucleosome assembly [GO:0006334]
P43246	MSH2_HUMAN	MSH2			membrane [GO:0016020]; MutSalpha complex [GO:0032301]; MutSbeta complex [GO:0032302]; nuclear chromosome [GO:0000228]; nucleoplasm [GO:0005654]; ATP binding [GO:0005524]; centromeric DNA binding [GO:0019237]; damaged DNA binding [GO:0003684]; DNA binding [GO:0003677]; DNA-dependent ATPase activity [GO:0008094]; double-strand/single-strand DNA junction binding [GO:0000406]; enzyme binding [GO:0019…	DNA mismatch repair MutS family
Q13421	MSLN_HUMAN	MSLN MPF		Cellsurface proteins	anchored component of membrane [GO:0031225]; cell surface [GO:0009986]; extracellular space [GO:0005615]; Golgi apparatus [GO:0005794]; membrane [GO:0016020]; plasma membrane [GO:0005886]; cell adhesion [GO:0007155]; pancreas development [GO:0031016]	Mesothelin family
Q86U44	MTA70_HUMAN	METTL3 MTA70			MIS complex [GO:0036396]; nuclear speck [GO:0016607]; nucleoplasm [GO:0005654]; nucleus [GO:0005634]; mRNA (2'-O-methyladenosine-N6-)-methyltransferase activity [GO:0016422]; RNA binding [GO:0003723]; adenosine to inosine editing [GO:0006382]; circadian rhythm [GO:0007623]; gene expression [GO:0010467]; mRNA destabilization [GO:0061157]; mRNA methylation [GO:0080009]; mRNA processing [GO:0006397]…	MT-A70-like family
Q99551	MTEF1_HUMAN	MTERF1 MTERF			mitochondrial matrix [GO:0005759]; mitochondrial nucleoid [GO:0042645]; mitochondrion [GO:0005739]; double-stranded DNA binding [GO:0003690]; poly(A) RNA binding [GO:0044822]; DNA geometric change [GO:0032392]; DNA-templated transcription, termination [GO:0006353]; gene expression [GO:0010467]; mitochondrion organization [GO:0007005]; organelle organization [GO:0006996]; regulation of transcripti…	MTERF family
O75081	MTG16_HUMAN	CBFA2T3 MTG16 MTGR2 ZMYND4			Golgi membrane [GO:0000139]; nucleolus [GO:0005730]; nucleoplasm [GO:0005654]; nucleus [GO:0005634]; chromatin binding [GO:0003682]; metal ion binding [GO:0046872]; sequence-specific DNA binding transcription factor activity [GO:0003700]; transcription corepressor activity [GO:0003714]; cell proliferation [GO:0008283]; granulocyte differentiation [GO:0030851]; negative regulation of transcription…	CBFA2T family
Q06455	MTG8_HUMAN	RUNX1T1 AML1T1 CBFA2T1 CDR ETO MTG8 ZMYND2			cytoplasm [GO:0005737]; mitochondrion [GO:0005739]; nuclear matrix [GO:0016363]; nucleoplasm [GO:0005654]; DNA binding [GO:0003677]; identical protein binding [GO:0042802]; metal ion binding [GO:0046872]; sequence-specific DNA binding transcription factor activity [GO:0003700]; transcription corepressor activity [GO:0003714]; generation of precursor metabolites and energy [GO:0006091]; negative r…	CBFA2T family
Q13614	MTMR2_HUMAN	MTMR2 KIAA1073			axon [GO:0030424]; cytoplasm [GO:0005737]; cytosol [GO:0005829]; dendrite [GO:0030425]; dendritic spine [GO:0043197]; early endosome membrane [GO:0031901]; extracellular exosome [GO:0070062]; neuronal postsynaptic density [GO:0097481]; nucleus [GO:0005634]; synaptic membrane [GO:0097060]; synaptic vesicle [GO:0008021]; vacuolar membrane [GO:0005774]; phosphatidylinositol-3,5-bisphosphate 3-phosph…	Protein-tyrosine phosphatase family, Non-receptor class myotubularin subfamily
Q9Y2Z2	MTO1_HUMAN	MTO1 CGI-02			mitochondrion [GO:0005739]; flavin adenine dinucleotide binding [GO:0050660]; poly(A) RNA binding [GO:0044822]; mitochondrial tRNA wobble uridine modification [GO:0070899]; oxidation-reduction process [GO:0055114]	MnmG family
O60682	MUSC_HUMAN	MSC ABF1 BHLHA22			nucleus [GO:0005634]; RNA polymerase II distal enhancer sequence-specific DNA binding [GO:0000980]; RNA polymerase II distal enhancer sequence-specific DNA binding transcription factor activity involved in negative regulation of transcription [GO:0001206]; sequence-specific DNA binding transcription factor activity [GO:0003700]; transcription corepressor activity [GO:0003714]; branchiomeric skele…
O15146	MUSK_HUMAN	MUSK			cell junction [GO:0030054]; integral component of plasma membrane [GO:0005887]; neuromuscular junction [GO:0031594]; postsynaptic membrane [GO:0045211]; receptor complex [GO:0043235]; ATP binding [GO:0005524]; protein tyrosine kinase activity [GO:0004713]; transmembrane receptor protein tyrosine kinase activity [GO:0004714]; cell differentiation [GO:0030154]; extracellular matrix organization [GO…	Protein kinase superfamily, Tyr protein kinase family
Q9UIF7	MUTYH_HUMAN	MUTYH MYH			mitochondrion [GO:0005739]; nucleoplasm [GO:0005654]; nucleus [GO:0005634]; 4 iron, 4 sulfur cluster binding [GO:0051539]; hydrolase activity, acting on glycosyl bonds [GO:0016798]; metal ion binding [GO:0046872]; MutSalpha complex binding [GO:0032407]; base-excision repair [GO:0006284]; base-excision repair, AP site formation [GO:0006285]; depurination [GO:0045007]; DNA repair [GO:0006281]; mism…	Nth/MutY family
P20591	MX1_HUMAN	MX1			cytoplasm [GO:0005737]; cytosol [GO:0005829]; endoplasmic reticulum membrane [GO:0005789]; nuclear membrane [GO:0031965]; perinuclear region of cytoplasm [GO:0048471]; GTP binding [GO:0005525]; GTPase activity [GO:0003924]; apoptotic process [GO:0006915]; cytokine-mediated signaling pathway [GO:0019221]; defense response [GO:0006952]; defense response to virus [GO:0051607]; innate immune response…	TRAFAC class dynamin-like GTPase superfamily, Dynamin/Fzo/YdjA family
P20592	MX2_HUMAN	MX2			cytoplasm [GO:0005737]; cytosol [GO:0005829]; nuclear pore [GO:0005643]; nucleus [GO:0005634]; GTP binding [GO:0005525]; GTPase activity [GO:0003924]; cytokine-mediated signaling pathway [GO:0019221]; defense response [GO:0006952]; defense response to virus [GO:0051607]; metabolic process [GO:0008152]; mRNA transport [GO:0051028]; protein transport [GO:0015031]; regulation of cell cycle [GO:00517…	TRAFAC class dynamin-like GTPase superfamily, Dynamin/Fzo/YdjA family
P10244	MYBB_HUMAN	MYBL2 BMYB			Myb complex [GO:0031523]; nucleoplasm [GO:0005654]; chromatin binding [GO:0003682]; RNA polymerase II core promoter proximal region sequence-specific DNA binding [GO:0000978]; RNA polymerase II core promoter proximal region sequence-specific DNA binding transcription factor activity involved in positive regulation of transcription [GO:0001077]; sequence-specific DNA binding transcription factor a…
Q8TBZ2	MYBPP_HUMAN	MYCBPAP AMAP1			cytoplasm [GO:0005737]; membrane [GO:0016020]; cell differentiation [GO:0030154]; multicellular organismal development [GO:0007275]; spermatogenesis [GO:0007283]; synaptic transmission [GO:0007268]
P01106	MYC_HUMAN	MYC BHLHE39			cytosol [GO:0005829]; nucleolus [GO:0005730]; nucleoplasm [GO:0005654]; nucleus [GO:0005634]; protein complex [GO:0043234]; DNA binding [GO:0003677]; E-box binding [GO:0070888]; protein complex binding [GO:0032403]; repressing transcription factor binding [GO:0070491]; RNA polymerase II core promoter proximal region sequence-specific DNA binding [GO:0000978]; RNA polymerase II core promoter proxi…
Q99417	MYCBP_HUMAN	MYCBP AMY1			centrosome [GO:0005813]; cytoplasm [GO:0005737]; mitochondrion [GO:0005739]; nucleus [GO:0005634]; transcription coactivator activity [GO:0003713]; regulation of transcription, DNA-templated [GO:0006355]; spermatogenesis [GO:0007283]; transcription, DNA-templated [GO:0006351]	AMY1 family
P12524	MYCL_HUMAN	MYCL BHLHE38 LMYC MYCL1			nucleus [GO:0005634]; DNA binding [GO:0003677]; sequence-specific DNA binding transcription factor activity [GO:0003700]
P04198	MYCN_HUMAN	MYCN BHLHE37 NMYC			chromatin [GO:0000785]; nucleus [GO:0005634]; DNA binding [GO:0003677]; sequence-specific DNA binding transcription factor activity [GO:0003700]; branching morphogenesis of an epithelial tube [GO:0048754]; cartilage condensation [GO:0001502]; embryonic digit morphogenesis [GO:0042733]; embryonic skeletal system morphogenesis [GO:0048704]; lung development [GO:0030324]; negative regulation of astr…
Q99836	MYD88_HUMAN	MYD88			cytosol [GO:0005829]; endosome membrane [GO:0010008]; plasma membrane [GO:0005886]; death receptor binding [GO:0005123]; identical protein binding [GO:0042802]; TIR domain binding [GO:0070976]; 3'-UTR-mediated mRNA stabilization [GO:0070935]; cell surface receptor signaling pathway [GO:0007166]; cellular response to mechanical stimulus [GO:0071260]; defense response to Gram-positive bacterium [GO…
P23409	MYF6_HUMAN	MYF6 BHLHC4 MRF4			nucleoplasm [GO:0005654]; nucleus [GO:0005634]; RNA polymerase II transcription factor complex [GO:0090575]; protein heterodimerization activity [GO:0046982]; RNA polymerase II core promoter proximal region sequence-specific DNA binding [GO:0000978]; RNA polymerase II distal enhancer sequence-specific DNA binding transcription factor activity [GO:0003705]; RNA polymerase II transcription regulato…
Q9NPC7	MYNN_HUMAN	MYNN OSZF ZBTB31 SBBIZ1			nucleus [GO:0005634]; DNA binding [GO:0003677]; sequence-specific DNA binding transcription factor activity [GO:0003700]; zinc ion binding [GO:0008270]; regulation of transcription, DNA-templated [GO:0006355]; transcription, DNA-templated [GO:0006351]	Krueppel C2H2-type zinc-finger protein family
P15173	MYOG_HUMAN	MYOG BHLHC3 MYF4			nucleoplasm [GO:0005654]; nucleus [GO:0005634]; protein-DNA complex [GO:0032993]; transcription factor complex [GO:0005667]; chromatin DNA binding [GO:0031490]; core promoter binding [GO:0001047]; E-box binding [GO:0070888]; protein heterodimerization activity [GO:0046982]; RNA polymerase II core promoter proximal region sequence-specific DNA binding [GO:0000978]; RNA polymerase II core promoter …
Q9NPC6	MYOZ2_HUMAN	MYOZ2 C4orf5			actin cytoskeleton [GO:0015629]; sarcomere [GO:0030017]; Z disc [GO:0030018]; protein phosphatase 2B binding [GO:0030346]; telethonin binding [GO:0031433]	Myozenin family
Q13506	NAB1_HUMAN	NAB1			nucleus [GO:0005634]; endochondral ossification [GO:0001958]; myelination [GO:0042552]; negative regulation of transcription, DNA-templated [GO:0045892]; regulation of epidermis development [GO:0045682]; regulation of transcription, DNA-templated [GO:0006355]; Schwann cell differentiation [GO:0014037]; transcription, DNA-templated [GO:0006351]	NAB family
Q9UJ70	NAGK_HUMAN	NAGK	PATHWAY: Amino-sugar metabolism; N-acetylneuraminate degradation. {ECO:0000269|PubMed:22692205}.		extracellular exosome [GO:0070062]; ATP binding [GO:0005524]; N-acetylglucosamine kinase activity [GO:0045127]; N-acylmannosamine kinase activity [GO:0009384]; carbohydrate phosphorylation [GO:0046835]; N-acetylglucosamine metabolic process [GO:0006044]; N-acetylmannosamine metabolic process [GO:0006051]; N-acetylneuraminate catabolic process [GO:0019262]	Eukaryotic-type N-acetylglucosamine kinase family
Q9NX02	NALP2_HUMAN	NLRP2 NALP2 NBS1 PAN1 PYPAF2			cytoplasm [GO:0005737]; ATP binding [GO:0005524]; Pyrin domain binding [GO:0032090]; positive regulation of cysteine-type endopeptidase activity involved in apoptotic process [GO:0043280]; positive regulation of interleukin-1 beta secretion [GO:0050718]	NLRP family
Q96MN2	NALP4_HUMAN	NLRP4 NALP4 PAN2 PYPAF4 RNH2			cytosol [GO:0005829]; extracellular exosome [GO:0070062]; ATP binding [GO:0005524]; inflammatory response [GO:0006954]; innate immune response [GO:0045087]; positive regulation of type I interferon production [GO:0032481]; regulation of type I interferon production [GO:0032479]	NLRP family
Q01658	NC2B_HUMAN	DR1			Ada2/Gcn5/Ada3 transcription activator complex [GO:0005671]; nucleus [GO:0005634]; DNA binding [GO:0003677]; sequence-specific DNA binding [GO:0043565]; TBP-class protein binding [GO:0017025]; transcription corepressor activity [GO:0003714]; transcription factor binding [GO:0008134]; chromatin organization [GO:0006325]; histone H3 acetylation [GO:0043966]; negative regulation of transcription fro…	NC2 beta/DR1 family
P16333	NCK1_HUMAN	NCK1 NCK			cell-cell junction [GO:0005911]; cytoplasm [GO:0005737]; cytosol [GO:0005829]; endoplasmic reticulum [GO:0005783]; nucleus [GO:0005634]; plasma membrane [GO:0005886]; protein phosphatase type 1 complex [GO:0000164]; ribosome [GO:0005840]; vesicle membrane [GO:0012506]; cytoskeletal adaptor activity [GO:0008093]; eukaryotic initiation factor eIF2 binding [GO:0071074]; protein binding, bridging [GO…
Q13772	NCOA4_HUMAN	NCOA4 ARA70 ELE1 RFG			nucleus [GO:0005634]; androgen receptor binding [GO:0050681]; transcription coactivator activity [GO:0003713]; androgen receptor signaling pathway [GO:0030521]; male gonad development [GO:0008584]; positive regulation of transcription, DNA-templated [GO:0045893]; response to hormone [GO:0009725]; transcription, DNA-templated [GO:0006351]
Q9HCD5	NCOA5_HUMAN	NCOA5 KIAA1637			actin cytoskeleton [GO:0015629]; extracellular space [GO:0005615]; nucleoplasm [GO:0005654]; nucleus [GO:0005634]; chromatin binding [GO:0003682]; poly(A) RNA binding [GO:0044822]; glucose homeostasis [GO:0042593]; negative regulation of insulin receptor signaling pathway [GO:0046627]; regulation of transcription, DNA-templated [GO:0006355]; transcription, DNA-templated [GO:0006351]
Q9NXR1	NDE1_HUMAN	NDE1 NUDE			centrosome [GO:0005813]; cleavage furrow [GO:0032154]; condensed chromosome kinetochore [GO:0000777]; cytosol [GO:0005829]; kinesin complex [GO:0005871]; kinetochore [GO:0000776]; membrane [GO:0016020]; microtubule [GO:0005874]; spindle pole centrosome [GO:0031616]; microtubule binding [GO:0008017]; cell division [GO:0051301]; cell migration [GO:0016477]; centrosome duplication [GO:0051298]; cent…	NudE family
Q13562	NDF1_HUMAN	NEUROD1 BHLHA3 NEUROD			cytoplasm [GO:0005737]; nucleoplasm [GO:0005654]; nucleus [GO:0005634]; RNA polymerase II transcription factor complex [GO:0090575]; chromatin binding [GO:0003682]; double-stranded DNA binding [GO:0003690]; E-box binding [GO:0070888]; protein heterodimerization activity [GO:0046982]; RNA polymerase II activating transcription factor binding [GO:0001102]; RNA polymerase II core promoter proximal r…
Q9HD90	NDF4_HUMAN	NEUROD4 ATH3 ATOH3 BHLHA4			nucleus [GO:0005634]; DNA binding [GO:0003677]; amacrine cell differentiation [GO:0035881]; cell fate commitment [GO:0045165]; glial cell differentiation [GO:0010001]; neuroblast proliferation [GO:0007405]; neuron development [GO:0048666]; neuron migration [GO:0001764]; Notch signaling pathway [GO:0007219]; positive regulation of cell differentiation [GO:0045597]; regulation of transcription, DNA…
P56597	NDK5_HUMAN	NME5			intracellular [GO:0005622]; sperm flagellum [GO:0036126]; ATP binding [GO:0005524]; nucleoside diphosphate kinase activity [GO:0004550]; cilium assembly [GO:0042384]; CTP biosynthetic process [GO:0006241]; epithelial cilium movement [GO:0003351]; GTP biosynthetic process [GO:0006183]; negative regulation of oxidative stress-induced intrinsic apoptotic signaling pathway [GO:1902176]; nucleoside me…	NDK family
O75414	NDK6_HUMAN	NME6			mitochondrion [GO:0005739]; ATP binding [GO:0005524]; metal ion binding [GO:0046872]; nucleoside diphosphate kinase activity [GO:0004550]; apoptotic process [GO:0006915]; CTP biosynthetic process [GO:0006241]; GTP biosynthetic process [GO:0006183]; negative regulation of cell growth [GO:0030308]; negative regulation of mitotic nuclear division [GO:0045839]; UTP biosynthetic process [GO:0006228]	NDK family
Q9Y5B8	NDK7_HUMAN	NME7			centrosome [GO:0005813]; ciliary basal body [GO:0036064]; ATP binding [GO:0005524]; metal ion binding [GO:0046872]; nucleoside diphosphate kinase activity [GO:0004550]; brain development [GO:0007420]; ciliary receptor clustering involved in smoothened signaling pathway [GO:0060830]; CTP biosynthetic process [GO:0006241]; determination of left/right symmetry [GO:0007368]; epithelial cilium movemen…	NDK family
O00746	NDKM_HUMAN	NME4 NM23D			cytosol [GO:0005829]; mitochondrial inner membrane [GO:0005743]; mitochondrial intermembrane space [GO:0005758]; mitochondrial matrix [GO:0005759]; mitochondrion [GO:0005739]; ATP binding [GO:0005524]; lipid binding [GO:0008289]; metal ion binding [GO:0046872]; nucleoside diphosphate kinase activity [GO:0004550]; CTP biosynthetic process [GO:0006241]; GTP biosynthetic process [GO:0006183]; lipid …	NDK family
Q92597	NDRG1_HUMAN	NDRG1 CAP43 DRG1 RTP			cell-cell adherens junction [GO:0005913]; centrosome [GO:0005813]; cytoplasm [GO:0005737]; cytosol [GO:0005829]; extracellular exosome [GO:0070062]; microtubule [GO:0005874]; microtubule cytoskeleton [GO:0015630]; nucleus [GO:0005634]; perinuclear region of cytoplasm [GO:0048471]; plasma membrane [GO:0005886]; recycling endosome membrane [GO:0055038]; cadherin binding [GO:0045296]; gamma-tubulin …	NDRG family
Q9UN36	NDRG2_HUMAN	NDRG2 KIAA1248 SYLD			centrosome [GO:0005813]; cytoplasm [GO:0005737]; cytosol [GO:0005829]; extracellular exosome [GO:0070062]; Golgi apparatus [GO:0005794]; growth cone [GO:0030426]; microtubule organizing center [GO:0005815]; nucleoplasm [GO:0005654]; perinuclear region of cytoplasm [GO:0048471]; cell differentiation [GO:0030154]; negative regulation of cytokine production [GO:0001818]; negative regulation of ERK1 …	NDRG family
P56181	NDUV3_HUMAN	NDUFV3			mitochondrial inner membrane [GO:0005743]; mitochondrial respiratory chain complex I [GO:0005747]; mitochondrion [GO:0005739]; nucleoplasm [GO:0005654]; NADH dehydrogenase (ubiquinone) activity [GO:0008137]; poly(A) RNA binding [GO:0044822]; cellular metabolic process [GO:0044237]; mitochondrial electron transport, NADH to ubiquinone [GO:0006120]; respiratory electron transport chain [GO:0022904]…	Complex I NDUFV3 subunit family
Q8NG66	NEK11_HUMAN	NEK11			nucleolus [GO:0005730]; nucleoplasm [GO:0005654]; ATP binding [GO:0005524]; metal ion binding [GO:0046872]; protein serine/threonine kinase activity [GO:0004674]; G2 DNA damage checkpoint [GO:0031572]; histone phosphorylation [GO:0016572]; intra-S DNA damage checkpoint [GO:0031573]; intracellular signal transduction [GO:0035556]; protein phosphorylation [GO:0006468]	Protein kinase superfamily, NEK Ser/Thr protein kinase family, NIMA subfamily
P51956	NEK3_HUMAN	NEK3			axon [GO:0030424]; cytoplasm [GO:0005737]; nucleus [GO:0005634]; ATP binding [GO:0005524]; metal ion binding [GO:0046872]; protein serine/threonine kinase activity [GO:0004674]; cell division [GO:0051301]; mitotic nuclear division [GO:0007067]; protein phosphorylation [GO:0006468]	Protein kinase superfamily, NEK Ser/Thr protein kinase family, NIMA subfamily
Q8TDX7	NEK7_HUMAN	NEK7			cytoplasm [GO:0005737]; microtubule [GO:0005874]; microtubule organizing center [GO:0005815]; nucleoplasm [GO:0005654]; spindle pole [GO:0000922]; ATP binding [GO:0005524]; metal ion binding [GO:0046872]; protein serine/threonine kinase activity [GO:0004674]; cytokinesis [GO:0000910]; protein phosphorylation [GO:0006468]; regulation of mitotic cell cycle [GO:0007346]; regulation of signal transdu…	Protein kinase superfamily, NEK Ser/Thr protein kinase family, NIMA subfamily
P18615	NELFE_HUMAN	NELFE RD RDBP			mitochondrion [GO:0005739]; NELF complex [GO:0032021]; nucleoplasm [GO:0005654]; nucleus [GO:0005634]; nucleotide binding [GO:0000166]; poly(A) RNA binding [GO:0044822]; RNA binding [GO:0003723]; gene expression [GO:0010467]; negative regulation of mRNA polyadenylation [GO:1900364]; negative regulation of transcription elongation from RNA polymerase II promoter [GO:0034244]; positive regulation o…	RRM NELF-E family
Q16236	NF2L2_HUMAN	NFE2L2 NRF2			centrosome [GO:0005813]; chromatin [GO:0000785]; cytoplasm [GO:0005737]; cytosol [GO:0005829]; nucleoplasm [GO:0005654]; nucleus [GO:0005634]; plasma membrane [GO:0005886]; protein-DNA complex [GO:0032993]; DNA binding [GO:0003677]; protein domain specific binding [GO:0019904]; RNA polymerase II activating transcription factor binding [GO:0001102]; RNA polymerase II distal enhancer sequence-speci…	BZIP family, CNC subfamily
Q14934	NFAC4_HUMAN	NFATC4 NFAT3			cytoplasm [GO:0005737]; cytosol [GO:0005829]; intermediate filament cytoskeleton [GO:0045111]; nucleus [GO:0005634]; transcription factor complex [GO:0005667]; RNA polymerase II core promoter proximal region sequence-specific DNA binding [GO:0000978]; RNA polymerase II core promoter proximal region sequence-specific DNA binding transcription factor activity involved in negative regulation of tran…
Q16621	NFE2_HUMAN	NFE2			actin cytoskeleton [GO:0015629]; cytoplasm [GO:0005737]; nucleoplasm [GO:0005654]; nucleus [GO:0005634]; PML body [GO:0016605]; protein N-terminus binding [GO:0047485]; sequence-specific DNA binding [GO:0043565]; sequence-specific DNA binding transcription factor activity [GO:0003700]; transcription coactivator activity [GO:0003713]; WW domain binding [GO:0050699]; blood circulation [GO:0008015];…	BZIP family, CNC subfamily
Q12857	NFIA_HUMAN	NFIA KIAA1439			cell junction [GO:0030054]; nucleoplasm [GO:0005654]; nucleus [GO:0005634]; RNA polymerase II core promoter proximal region sequence-specific DNA binding [GO:0000978]; RNA polymerase II core promoter proximal region sequence-specific DNA binding transcription factor activity involved in positive regulation of transcription [GO:0001077]; sequence-specific DNA binding transcription factor activity …	CTF/NF-I family
O00712	NFIB_HUMAN	NFIB			cerebellar mossy fiber [GO:0044300]; nucleolus [GO:0005730]; nucleoplasm [GO:0005654]; nucleus [GO:0005634]; DNA binding [GO:0003677]; double-stranded DNA binding [GO:0003690]; RNA polymerase II core promoter proximal region sequence-specific DNA binding [GO:0000978]; RNA polymerase II core promoter proximal region sequence-specific DNA binding transcription factor activity involved in positive r…	CTF/NF-I family
Q16649	NFIL3_HUMAN	NFIL3 E4BP4 IL3BP1			nucleus [GO:0005634]; DNA binding [GO:0003677]; RNA polymerase II core promoter proximal region sequence-specific DNA binding transcription factor activity involved in negative regulation of transcription [GO:0001078]; RNA polymerase II core promoter sequence-specific DNA binding [GO:0000979]; RNA polymerase II regulatory region sequence-specific DNA binding [GO:0000977]; sequence-specific DNA bi…	BZIP family, NFIL3 subfamily
Q12986	NFX1_HUMAN	NFX1 NFX2			cytoplasm [GO:0005737]; nucleoplasm [GO:0005654]; nucleus [GO:0005634]; plasma membrane [GO:0005886]; ligase activity [GO:0016874]; poly(A) RNA binding [GO:0044822]; RNA polymerase II core promoter proximal region sequence-specific DNA binding transcription factor activity involved in negative regulation of transcription [GO:0001078]; RNA polymerase II regulatory region sequence-specific DNA bind…	NFX1 family
P23511	NFYA_HUMAN	NFYA			CCAAT-binding factor complex [GO:0016602]; nucleoplasm [GO:0005654]; nucleus [GO:0005634]; protein-DNA complex [GO:0032993]; core promoter sequence-specific DNA binding [GO:0001046]; DNA binding [GO:0003677]; sequence-specific DNA binding transcription factor activity [GO:0003700]; positive regulation of stem cell proliferation [GO:2000648]; positive regulation of transcription from RNA polymeras…	NFYA/HAP2 subunit family
P25208	NFYB_HUMAN	NFYB HAP3			CCAAT-binding factor complex [GO:0016602]; nucleoplasm [GO:0005654]; nucleus [GO:0005634]; protein-DNA complex [GO:0032993]; DNA binding [GO:0003677]; repressing transcription factor binding [GO:0070491]; sequence-specific DNA binding [GO:0043565]; sequence-specific DNA binding transcription factor activity [GO:0003700]; transcription regulatory region DNA binding [GO:0044212]; positive regulatio…	NFYB/HAP3 subunit family
Q9BSH3	NICN1_HUMAN	NICN1			microtubule [GO:0005874]; nucleus [GO:0005634]
Q8IY84	NIM1_HUMAN	NIM1K NIM1			ATP binding [GO:0005524]; magnesium ion binding [GO:0000287]; protein serine/threonine kinase activity [GO:0004674]; protein phosphorylation [GO:0006468]	Protein kinase superfamily, CAMK Ser/Thr protein kinase family
P52952	NKX25_HUMAN	NKX2-5 CSX NKX2.5 NKX2E			cytoplasm [GO:0005737]; nucleus [GO:0005634]; RNA polymerase II transcription factor complex [GO:0090575]; transcription factor complex [GO:0005667]; chromatin binding [GO:0003682]; DNA binding [GO:0003677]; protein heterodimerization activity [GO:0046982]; RNA polymerase II core promoter proximal region sequence-specific DNA binding [GO:0000978]; RNA polymerase II core promoter proximal region s…	NK-2 homeobox family
Q9UBE8	NLK_HUMAN	NLK LAK1			cytosol [GO:0005829]; nucleoplasm [GO:0005654]; nucleus [GO:0005634]; ATP binding [GO:0005524]; magnesium ion binding [GO:0000287]; MAP kinase activity [GO:0004707]; protein kinase activity [GO:0004672]; protein serine/threonine kinase activity [GO:0004674]; SH2 domain binding [GO:0042169]; transcription factor binding [GO:0008134]; ubiquitin protein ligase binding [GO:0031625]; intracellular sig…	Protein kinase superfamily, CMGC Ser/Thr protein kinase family, MAP kinase subfamily
P22307	NLTP_HUMAN	SCP2			cytoplasm [GO:0005737]; extracellular exosome [GO:0070062]; intracellular membrane-bounded organelle [GO:0043231]; membrane [GO:0016020]; mitochondrion [GO:0005739]; nucleoplasm [GO:0005654]; peroxisomal matrix [GO:0005782]; peroxisome [GO:0005777]; protein complex [GO:0043234]; cholesterol binding [GO:0015485]; fatty-acyl-CoA binding [GO:0000062]; long-chain fatty acyl-CoA binding [GO:0036042]; …	Thiolase family
Q9HBL8	NMRL1_HUMAN	NMRAL1 HSCARG			cytoplasm [GO:0005737]; nucleus [GO:0005634]; perinuclear region of cytoplasm [GO:0048471]	NmrA-type oxidoreductase family
P55209	NP1L1_HUMAN	NAP1L1 NRP			melanosome [GO:0042470]; membrane [GO:0016020]; nucleus [GO:0005634]; poly(A) RNA binding [GO:0044822]; DNA replication [GO:0006260]; nucleosome assembly [GO:0006334]; positive regulation of cell proliferation [GO:0008284]	Nucleosome assembly protein (NAP) family
Q99457	NP1L3_HUMAN	NAP1L3 BNAP			nucleus [GO:0005634]; nucleosome assembly [GO:0006334]	Nucleosome assembly protein (NAP) family
Q99733	NP1L4_HUMAN	NAP1L4 NAP2			cytoplasm [GO:0005737]; nucleus [GO:0005634]; poly(A) RNA binding [GO:0044822]; unfolded protein binding [GO:0051082]; nucleosome assembly [GO:0006334]	Nucleosome assembly protein (NAP) family
P06748	NPM_HUMAN	NPM1 NPM			centrosome [GO:0005813]; cytoplasm [GO:0005737]; cytosol [GO:0005829]; focal adhesion [GO:0005925]; membrane [GO:0016020]; nucleolus [GO:0005730]; nucleoplasm [GO:0005654]; nucleus [GO:0005634]; ribonucleoprotein complex [GO:0030529]; spindle pole centrosome [GO:0031616]; histone binding [GO:0042393]; NF-kappaB binding [GO:0051059]; poly(A) RNA binding [GO:0044822]; protein heterodimerization act…	Nucleoplasmin family
Q15761	NPY5R_HUMAN	NPY5R NPYR5			cytoplasm [GO:0005737]; integral component of plasma membrane [GO:0005887]; neuron projection [GO:0043005]; plasma membrane [GO:0005886]; neuropeptide Y receptor activity [GO:0004983]; pancreatic polypeptide receptor activity [GO:0001602]; peptide YY receptor activity [GO:0001601]; cardiac left ventricle morphogenesis [GO:0003214]; eating behavior [GO:0042755]; G-protein coupled receptor signalin…	G-protein coupled receptor 1 family
Q15466	NR0B2_HUMAN	NR0B2 SHP			cytoplasm [GO:0005737]; nucleoplasm [GO:0005654]; nucleus [GO:0005634]; protein complex [GO:0043234]; DNA binding [GO:0003677]; protein domain specific binding [GO:0019904]; protein homodimerization activity [GO:0042803]; sequence-specific DNA binding transcription factor activity [GO:0003700]; steroid hormone receptor activity [GO:0003707]; transcription corepressor activity [GO:0003714]; choles…	Nuclear hormone receptor family, NR0 subfamily
Q14995	NR1D2_HUMAN	NR1D2			nucleoplasm [GO:0005654]; nucleus [GO:0005634]; core promoter sequence-specific DNA binding [GO:0001046]; ligand-activated sequence-specific DNA binding RNA polymerase II transcription factor activity [GO:0004879]; steroid hormone receptor activity [GO:0003707]; zinc ion binding [GO:0008270]; gene expression [GO:0010467]; intracellular receptor signaling pathway [GO:0030522]; lipid homeostasis [G…	Nuclear hormone receptor family, NR1 subfamily
P55055	NR1H2_HUMAN	NR1H2 LXRB NER UNR			cytoplasm [GO:0005737]; nucleoplasm [GO:0005654]; nucleus [GO:0005634]; apolipoprotein A-I receptor binding [GO:0034191]; ATPase binding [GO:0051117]; DNA binding [GO:0003677]; ligand-activated sequence-specific DNA binding RNA polymerase II transcription factor activity [GO:0004879]; RNA polymerase II core promoter proximal region sequence-specific DNA binding [GO:0000978]; RNA polymerase II cor…	Nuclear hormone receptor family, NR1 subfamily
O75469	NR1I2_HUMAN	NR1I2 PXR			nucleoplasm [GO:0005654]; drug binding [GO:0008144]; ligand-activated sequence-specific DNA binding RNA polymerase II transcription factor activity [GO:0004879]; RNA polymerase II regulatory region sequence-specific DNA binding [GO:0000977]; RNA polymerase II transcription regulatory region sequence-specific DNA binding transcription factor activity involved in positive regulation of transcriptio…	Nuclear hormone receptor family, NR1 subfamily
P13056	NR2C1_HUMAN	NR2C1 TR2			nucleoplasm [GO:0005654]; PML body [GO:0016605]; DNA binding [GO:0003677]; receptor activity [GO:0004872]; sequence-specific DNA binding [GO:0043565]; sequence-specific DNA binding transcription factor activity [GO:0003700]; steroid hormone receptor activity [GO:0003707]; zinc ion binding [GO:0008270]; gene expression [GO:0010467]; negative regulation of transcription from RNA polymerase II promo…	Nuclear hormone receptor family, NR2 subfamily
Q9Y466	NR2E1_HUMAN	NR2E1 TLX			nucleoplasm [GO:0005654]; RNA polymerase II core promoter proximal region sequence-specific DNA binding transcription factor activity involved in negative regulation of transcription [GO:0001078]; RNA polymerase II core promoter proximal region sequence-specific DNA binding transcription factor activity involved in positive regulation of transcription [GO:0001077]; sequence-specific DNA binding […	Nuclear hormone receptor family, NR2 subfamily
Q9Y5X4	NR2E3_HUMAN	NR2E3 PNR RNR			nucleoplasm [GO:0005654]; nucleus [GO:0005634]; transcription factor complex [GO:0005667]; ligand-activated sequence-specific DNA binding RNA polymerase II transcription factor activity [GO:0004879]; sequence-specific DNA binding [GO:0043565]; steroid hormone receptor activity [GO:0003707]; zinc ion binding [GO:0008270]; eye photoreceptor cell development [GO:0042462]; gene expression [GO:0010467…	Nuclear hormone receptor family, NR2 subfamily
P22736	NR4A1_HUMAN	NR4A1 GFRP1 HMR NAK1			cytoplasm [GO:0005737]; nuclear membrane [GO:0031965]; nucleoplasm [GO:0005654]; nucleus [GO:0005634]; DNA binding [GO:0003677]; ligand-activated sequence-specific DNA binding RNA polymerase II transcription factor activity [GO:0004879]; sequence-specific DNA binding [GO:0043565]; steroid hormone receptor activity [GO:0003707]; zinc ion binding [GO:0008270]; cell migration involved in sprouting a…	Nuclear hormone receptor family, NR4 subfamily
P43354	NR4A2_HUMAN	NR4A2 NOT NURR1 TINUR			cytoplasm [GO:0005737]; nucleoplasm [GO:0005654]; nucleus [GO:0005634]; ligand-activated sequence-specific DNA binding RNA polymerase II transcription factor activity [GO:0004879]; RNA polymerase II core promoter sequence-specific DNA binding [GO:0000979]; RNA polymerase II transcription regulatory region sequence-specific DNA binding transcription factor activity involved in positive regulation …	Nuclear hormone receptor family, NR4 subfamily
Q15406	NR6A1_HUMAN	NR6A1 GCNF			nucleoplasm [GO:0005654]; transcription factor complex [GO:0005667]; DNA binding [GO:0003677]; ligand-activated sequence-specific DNA binding RNA polymerase II transcription factor activity [GO:0004879]; protein homodimerization activity [GO:0042803]; RNA polymerase II core promoter proximal region sequence-specific DNA binding [GO:0000978]; RNA polymerase II core promoter proximal region sequenc…	Nuclear hormone receptor family, NR6 subfamily
Q96F24	NRBF2_HUMAN	NRBF2 COPR			cytoplasm [GO:0005737]; nucleoplasm [GO:0005654]; gene expression [GO:0010467]; regulation of transcription, DNA-templated [GO:0006355]; transcription initiation from RNA polymerase II promoter [GO:0006367]
Q9NSY0	NRBP2_HUMAN	NRBP2 PP9320 TRG16			cytoplasm [GO:0005737]; ATP binding [GO:0005524]; protein kinase activity [GO:0004672]; negative regulation of macroautophagy [GO:0016242]; negative regulation of neuron apoptotic process [GO:0043524]; neuron differentiation [GO:0030182]	Protein kinase superfamily, Ser/Thr protein kinase family
Q16656	NRF1_HUMAN	NRF1			cytoplasm [GO:0005737]; extracellular exosome [GO:0070062]; nucleoplasm [GO:0005654]; RNA polymerase II core promoter proximal region sequence-specific DNA binding [GO:0000978]; RNA polymerase II core promoter proximal region sequence-specific DNA binding transcription factor activity involved in positive regulation of transcription [GO:0001077]; generation of precursor metabolites and energy [GO…	NRF1/Ewg family
P48552	NRIP1_HUMAN	NRIP1			cell junction [GO:0030054]; histone deacetylase complex [GO:0000118]; nuclear speck [GO:0016607]; nucleolus [GO:0005730]; nucleoplasm [GO:0005654]; nucleus [GO:0005634]; androgen receptor binding [GO:0050681]; core promoter sequence-specific DNA binding [GO:0001046]; estrogen receptor binding [GO:0030331]; glucocorticoid receptor binding [GO:0035259]; nuclear hormone receptor binding [GO:0035257]…
Q9NQ35	NRIP3_HUMAN	NRIP3 C11orf14			aspartic-type endopeptidase activity [GO:0004190]
P46459	NSF_HUMAN	NSF			cytoplasm [GO:0005737]; cytosol [GO:0005829]; dendritic shaft [GO:0043198]; extracellular exosome [GO:0070062]; Golgi stack [GO:0005795]; lysosomal membrane [GO:0005765]; plasma membrane [GO:0005886]; postsynaptic density [GO:0014069]; ATP binding [GO:0005524]; ATPase activity [GO:0016887]; ATPase activity, coupled [GO:0042623]; metal ion binding [GO:0046872]; PDZ domain binding [GO:0030165]; pro…	AAA ATPase family
Q9BSD7	NTPCR_HUMAN	NTPCR C1orf57			extracellular exosome [GO:0070062]; membrane [GO:0016020]; ATP binding [GO:0005524]; nucleoside-triphosphatase activity [GO:0017111]; nucleotide phosphatase activity, acting on free nucleotides [GO:0098519]; poly(A) RNA binding [GO:0044822]	THEP1 NTPase family
Q16288	NTRK3_HUMAN	NTRK3 TRKC		Cellsurface proteins	cytoplasm [GO:0005737]; integral component of plasma membrane [GO:0005887]; receptor complex [GO:0043235]; ATP binding [GO:0005524]; neurotrophin binding [GO:0043121]; neurotrophin receptor activity [GO:0005030]; p53 binding [GO:0002039]; transmembrane receptor protein tyrosine kinase activity [GO:0004714]; activation of GTPase activity [GO:0090630]; activation of MAPK activity [GO:0000187]; acti…	Protein kinase superfamily, Tyr protein kinase family, Insulin receptor subfamily
Q9H093	NUAK2_HUMAN	NUAK2 OMPHK2 SNARK			AMP-activated protein kinase complex [GO:0031588]; cytoplasm [GO:0005737]; nucleus [GO:0005634]; ATP binding [GO:0005524]; magnesium ion binding [GO:0000287]; protein serine/threonine kinase activity [GO:0004674]; actin cytoskeleton organization [GO:0030036]; apoptotic process [GO:0006915]; cellular response to glucose starvation [GO:0042149]; negative regulation of apoptotic process [GO:0043066]…	Protein kinase superfamily, CAMK Ser/Thr protein kinase family, SNF1 subfamily
Q9Y5Y2	NUBP2_HUMAN	NUBP2			cytoplasm [GO:0005737]; nucleus [GO:0005634]; spindle pole centrosome [GO:0031616]; 4 iron, 4 sulfur cluster binding [GO:0051539]; ATP binding [GO:0005524]; metal ion binding [GO:0046872]; nucleotide binding [GO:0000166]; iron-sulfur cluster assembly [GO:0016226]; small molecule metabolic process [GO:0044281]	Mrp/NBP35 ATP-binding proteins family, NUBP2/CFD1 subfamily
Q02818	NUCB1_HUMAN	NUCB1 NUC			endoplasmic reticulum-Golgi intermediate compartment [GO:0005793]; extracellular exosome [GO:0070062]; extracellular space [GO:0005615]; Golgi apparatus [GO:0005794]; membrane [GO:0016020]; microtubule cytoskeleton [GO:0015630]; calcium ion binding [GO:0005509]; DNA binding [GO:0003677]	Nucleobindin family
Q9BZD4	NUF2_HUMAN	NUF2 CDCA1 NUF2R			chromosome, centromeric region [GO:0000775]; condensed chromosome kinetochore [GO:0000777]; cytosol [GO:0005829]; membrane [GO:0016020]; Ndc80 complex [GO:0031262]; nucleus [GO:0005634]; cell division [GO:0051301]; chromosome segregation [GO:0007059]; mitotic cell cycle [GO:0000278]; mitotic nuclear division [GO:0007067]; small GTPase mediated signal transduction [GO:0007264]	NUF2 family
Q9UKX7	NUP50_HUMAN	NUP50 NPAP60L PRO1146			cytoplasm [GO:0005737]; nuclear membrane [GO:0031965]; nuclear pore [GO:0005643]; nucleoplasm [GO:0005654]; carbohydrate metabolic process [GO:0005975]; cellular protein metabolic process [GO:0044267]; cellular response to heat [GO:0034605]; cytokine-mediated signaling pathway [GO:0019221]; gene expression [GO:0010467]; glucose transport [GO:0015758]; hexose transport [GO:0008645]; intracellular …
Q9GZY0	NXF2_HUMAN	NXF2 TAPL2; NXF2B		Cellsurface proteins	cytoplasm [GO:0005737]; nuclear RNA export factor complex [GO:0042272]; nucleus [GO:0005634]; nucleotide binding [GO:0000166]; RNA binding [GO:0003723]; mRNA export from nucleus [GO:0006406]; multicellular organismal development [GO:0007275]; RNA transport [GO:0050658]	NXF family
O95262	O95262_HUMAN	HIF3A			signal transducer activity [GO:0004871]
P29728	OAS2_HUMAN	OAS2			cytoplasm [GO:0005737]; cytosol [GO:0005829]; endoplasmic reticulum [GO:0005783]; intracellular membrane-bounded organelle [GO:0043231]; membrane [GO:0016020]; mitochondrion [GO:0005739]; nucleus [GO:0005634]; perinuclear region of cytoplasm [GO:0048471]; 2'-5'-oligoadenylate synthetase activity [GO:0001730]; ATP binding [GO:0005524]; double-stranded RNA binding [GO:0003725]; metal ion binding [G…	2-5A synthase family
Q16633	OBF1_HUMAN	POU2AF1 OBF1			nucleus [GO:0005634]; DNA binding [GO:0003677]; transcription coactivator activity [GO:0003713]; transcription cofactor activity [GO:0003712]; humoral immune response [GO:0006959]; regulation of transcription, DNA-templated [GO:0006355]; transcription from RNA polymerase II promoter [GO:0006366]	POU2AF1 family
Q9UKG9	OCTC_HUMAN	CROT COT	PATHWAY: Lipid metabolism; fatty acid beta-oxidation.		intracellular membrane-bounded organelle [GO:0043231]; mitochondrion [GO:0005739]; peroxisomal matrix [GO:0005782]; peroxisome [GO:0005777]; carnitine O-octanoyltransferase activity [GO:0008458]; receptor binding [GO:0005102]; carnitine metabolic process [GO:0009437]; cellular lipid metabolic process [GO:0044255]; coenzyme A metabolic process [GO:0015936]; fatty acid beta-oxidation [GO:0006635]; …	Carnitine/choline acetyltransferase family
Q96PU9	ODF3A_HUMAN	ODF3 SHIPPO1 TISP50			outer dense fiber [GO:0001520]; cell differentiation [GO:0030154]; multicellular organismal development [GO:0007275]; spermatogenesis [GO:0007283]	ODF3 family
Q14990	ODFP1_HUMAN	ODF1 ODFP			nucleus [GO:0005634]; outer dense fiber [GO:0001520]; cell differentiation [GO:0030154]; multicellular organismal development [GO:0007275]; spermatogenesis [GO:0007283]
Q5BJF6	ODFP2_HUMAN	ODF2			centriole [GO:0005814]; centrosome [GO:0005813]; ciliary basal body [GO:0036064]; cytosol [GO:0005829]; microtubule [GO:0005874]; nucleus [GO:0005634]; outer dense fiber [GO:0001520]; primary cilium [GO:0072372]; spindle pole [GO:0000922]; Rab GTPase binding [GO:0017137]; structural molecule activity [GO:0005198]; G2/M transition of mitotic cell cycle [GO:0000086]; mitotic cell cycle [GO:0000278]…	ODF2 family
Q2M2E3	ODFP4_HUMAN	ODF4 OPPO1			integral component of membrane [GO:0016021]; motile cilium [GO:0031514]; outer dense fiber [GO:0001520]; cell differentiation [GO:0030154]; multicellular organismal development [GO:0007275]; spermatogenesis [GO:0007283]
O15527	OGG1_HUMAN	OGG1 MMH MUTM OGH1			mitochondrion [GO:0005739]; nuclear matrix [GO:0016363]; nuclear speck [GO:0016607]; nucleoplasm [GO:0005654]; nucleus [GO:0005634]; protein complex [GO:0043234]; 8-oxo-7,8-dihydroguanine DNA N-glycosylase activity [GO:0034039]; damaged DNA binding [GO:0003684]; DNA N-glycosylase activity [GO:0019104]; endonuclease activity [GO:0004519]; oxidized purine nucleobase lesion DNA N-glycosylase activit…	Type-1 OGG1 family
Q7RTU3	OLIG3_HUMAN	OLIG3 BHLHB7 BHLHE20			nucleus [GO:0005634]; DNA binding [GO:0003677]; RNA polymerase II transcription corepressor activity [GO:0001106]; spinal cord motor neuron cell fate specification [GO:0021520]; spinal cord motor neuron migration [GO:0097476]
Q96SU4	OSBL9_HUMAN	OSBPL9 ORP9 OSBP4			cytoplasm [GO:0005737]; Golgi apparatus [GO:0005794]; late endosome membrane [GO:0031902]; lipid binding [GO:0008289]; lipid transport [GO:0006869]	OSBP family
Q7RTW8	OTOAN_HUMAN	OTOA			anchored component of membrane [GO:0031225]; apical plasma membrane [GO:0016324]; proteinaceous extracellular matrix [GO:0005578]; cell-matrix adhesion [GO:0007160]; sensory perception of sound [GO:0007605]; transmission of nerve impulse [GO:0019226]	Stereocilin family
O14753	OVOL1_HUMAN	OVOL1			nucleus [GO:0005634]; metal ion binding [GO:0046872]; RNA polymerase II core promoter proximal region sequence-specific DNA binding [GO:0000978]; RNA polymerase II core promoter proximal region sequence-specific DNA binding transcription factor activity involved in negative regulation of transcription [GO:0001078]; sequence-specific DNA binding RNA polymerase II transcription factor activity [GO:…
O95747	OXSR1_HUMAN	OXSR1 KIAA1101 OSR1			cytoplasm [GO:0005737]; extracellular exosome [GO:0070062]; ATP binding [GO:0005524]; magnesium ion binding [GO:0000287]; protein serine/threonine kinase activity [GO:0004674]; receptor signaling protein serine/threonine kinase activity [GO:0004702]; activation of protein kinase activity [GO:0032147]; cellular hypotonic response [GO:0071476]; intracellular signal transduction [GO:0035556]; negati…	Protein kinase superfamily, STE Ser/Thr protein kinase family, STE20 subfamily
P04637	P53_HUMAN	TP53 P53			chromatin [GO:0000785]; cytoplasm [GO:0005737]; cytosol [GO:0005829]; endoplasmic reticulum [GO:0005783]; mitochondrial matrix [GO:0005759]; mitochondrion [GO:0005739]; nuclear chromatin [GO:0000790]; nuclear matrix [GO:0016363]; nucleolus [GO:0005730]; nucleoplasm [GO:0005654]; nucleus [GO:0005634]; PML body [GO:0016605]; protein complex [GO:0043234]; replication fork [GO:0005657]; ATP binding […	P53 family
P32322	P5CR1_HUMAN	PYCR1	PATHWAY: Amino-acid biosynthesis; L-proline biosynthesis; L-proline from L-glutamate 5-semialdehyde: step 1/1.		mitochondrial matrix [GO:0005759]; mitochondrion [GO:0005739]; identical protein binding [GO:0042802]; pyrroline-5-carboxylate reductase activity [GO:0004735]; cellular amino acid biosynthetic process [GO:0008652]; cellular nitrogen compound metabolic process [GO:0034641]; cellular response to oxidative stress [GO:0034599]; L-proline biosynthetic process [GO:0055129]; negative regulation of hydro…	Pyrroline-5-carboxylate reductase family
[truncated: 648 more rows]
