# Supplementary material for: Autoantibodies May Predict Immune-Related Toxicity: Results from a Phase I Study of Intralesional Bacillus Calmette–Guérin followed by Ipilimumab in Patients with Advanced Metastatic Melanoma
Source: Front Immunol. 2018 Mar 2;9:411. doi: 10.3389/fimmu.2018.00411 (PMC5840202; doi:10.3389/fimmu.2018.00411)
Supplement: Supplementary file 2 [file table_2.xlsx]

## Sheet: Sheet1
Protein_Symbol / Control	Significance Thresholds
A1BG	633.171
AAK1	4074.88
AARS	870.276
ABCF1	845.158
ABCF3	1424.72
ABI1	958.711
ABL2	709.697
ABT1	814.838
ACAT2	2170.22
ACPP	826.697
ACRBP	928.566
ACSL6	978.425
ACTA1	940.329
ACTB	1026.51
ACTL7B	847.066
ACTL8	849.803
ACTR2	894.342
ACVR1	902.579
ACVR1C	920.829
ACVR2A	1431.82
ADAM2	707.092
ADAM29	838.382
ADCK1	750.408
ADCK4	1061.2
ADD1	1168.11
ADRBK1	1578.57
ADRBK2	1063.68
ADSL	1514.07
AFF4	7150.37
AFP	851.031
AGR2	831.474
AHSG	730.447
AICDA	806.974
AIF1	2584.34
AIFM1	1103.67
AIFM2	838.303
AIFM3	779.724
AIM2	738.276
AK1	1821.93
AK2	1181.31
AK3	896.197
AK3L1	1169.74
AK7	2119.8
AKAP3	1285.24
AKAP4	882.974
AKD2	742.053
AKT1	1231.05
AKT2	885.263
AKT3	1175.66
ALDOA	1692.68
ALOX15	1048.86
ALOX15B	1198.38
ALPK1	758.645
ALX1	737.579
AMD1	1004.18
AMOTL2	5056.62
AMT	863.579
ANKRD13A	1297.04
ANKRD45	1059.8
ANXA1	1276.04
ANXA11	808.289
ANXA2	1102.93
AP2M1	1107.95
APCS	896.711
APEX1	1889.66
API5	991.618
APOBEC3G	1649.87
APP	821.667
APPL1	1739.3
AR	774.934
ARAF	819.798
AREG	660.171
ARHGDIA	706.289
ARHGDIB	1056.7
ARHGDIG	843.171
ARIH2	1207.54
ARL1	1086.51
ARMC3	925.092
ARNT	928.763
ARRB1	1472.91
ARX	994.171
ASB1	713.474
ASCL1	1592.55
ASNA1	5064.84
ASPSCR1	2606.54
ATF1	1008.57
ATF2	2069.79
ATF3	854.377
ATF4	1077.7
ATF5	1101.93
ATG12	653.987
ATG7	1155.82
ATIC	829.671
ATP5B	1420.17
ATXN3	1973.89
AURKA	1394.32
AURKB	977.746
AXIN1	789.882
AXL_int	1106.63
AXUD1	1008.5
BACH1	2557.57
BAD	1163.29
BAG3	4094.55
BAG4	1431.63
BAGE2	774.461
BANK1	1234.63
BASP1	826.908
BATF	1431.57
BCKDK	1006.76
BCL10	1757.2
BCL2A1	999.513
BCL2L14	989.075
BCR	672
BDNF	730.632
BID	1095.22
BIRC2	1232.46
BIRC3	924.513
BIRC5	1051.91
BIRC7	1184.92
BLK	691.816
BLZF1	997.684
BMP7	836.982
BMPR1A	968.632
BMPR1B	715.789
BMPR2	678.197
BMX	809.197
BOLA3	1105.7
BOP1	785.346
BPI	1045.47
BRAF	1004.8
BRD2	747.316
BRD3	814.566
BRD8	1283.8
BRDT	913.079
BRSK1	795.461
BRSK2	1504.72
BTF3	1385.53
BTG1	677.303
BTG3	779.474
BTRC	808.368
BUB1	869.697
BUB1B	941.947
BUD31	4372.03
C10orf119	3239.53
C19orf50	2089.26
C1D	1280
C1orf174	3437.59
C1orf216	958.237
C1orf57	2565.09
C20orf43	953.737
C21orf2	1792.92
C21orf33	1235.22
C4BPA	717.833
C6	848.083
C6orf106	994.961
C9orf86	1393.73
C9orf96	782.662
CA1	1783.76
CA4	770.474
CA9	729.921
CAB39L	2792.49
CABC1	1115.7
CABYR	1055.88
CAGE1	861.009
CALM2	1281.67
CALM3	956.118
CALML4	1025.13
CALR	765.566
CALR3	996.632
CALU	759.474
CAMK1	1244.93
CAMK1G	1606.71
CAMK2A	1132.59
CAMK2B	2718.17
CAMK2D	1050.84
CAMK2G	1765.95
CAMK4	1639.99
CAMKK1	1371.5
CAMKK2	1952.46
CAMKV	1572.35
CAPG	785.434
CARD8	898.842
CARD9	4717.26
CARHSP1	1345.29
CASP1	908.75
CASP10	515.842
CASP3	1421.13
CASP4	691.018
CASP6	1802.26
CASP7	1035.49
CASP9	863.285
CASS4	1629.61
CBFA2T3	3130.43
CBFB	1172.92
CBLC	1091.58
CBX5	1945.62
CCDC110	858.724
CCDC33	1052.46
CCDC36	818.171
CCM2	2277.93
CCNA1	779.719
CCNA2	1075.74
CCNB1	1461.8
CCNB1IP1	744.575
CCND1	1153.7
CCND2	1085.92
CCNH	1118.63
CCNI	845.956
CCR5	635.553
CCRK	1123.28
CCT3	1629.01
CCT5	1248.07
CD276	802.987
CD5L	877.487
CD96	4617.87
CDC2	1105.64
CDC20	1085.5
CDC25A	1097.18
CDC25C	1253.78
CDC2L1	976.105
CDC2L6	1505.12
CDC42	1135.64
CDH19	939.355
CDK10	888.039
CDK14	1879.33
CDK2	1669.24
CDK3	2020.57
CDK4	959.645
CDK5	1739.47
CDK5R1	846.184
CDK7	840.215
CDK8	1057.68
CDK9	776.246
CDKN1A	1266.07
CDKN2A	1495.04
CDKN2B	1208.35
CDKN2C	1257.58
CDKN2D	2097.2
CDO1	1369.14
CEACAM1	700.377
CEACAM7	943.039
CEACAM8	819.329
CEBPG	878.645
CEP55	1291.71
CFL1	1295.43
CHEK1	1816.05
CHEK2	1043.46
CHI3L1	798.289
CHIC2	962.105
CHN1	1316.92
CHST4	799.364
CIDEB	1267.92
CIDEC	696.895
CISH	773.592
CITED1	2169.29
CKB	2195.88
CKM	1020.28
CKMT2	942.026
CKS1B	1324.11
CLK1	675.855
CLK2	758.066
CLK3	1195.04
CLUAP1	974.355
CMPK1	923.474
CNN1	2043.62
CNOT2	1065.54
CNOT8	1421.59
CNRIP1	735.039
COL4A3BP	959.961
COMMD3	1078.24
COPB2	770.487
COPEB	918.127
COPG2	815.596
COPS6	3273.39
COTL1	1322.99
COX6B2	780.434
COX6C	747.096
CPA4	684.026
CPM	764.158
CPXCR1	852.298
CRADD	1073.5
CREB1	803.737
CREB5	884.934
CRISP2	784.553
CROT	1282.2
CRX	1028.59
CRYAB	3703.34
CSAG1	768.066
CSAG2	577.886
CSK	1908.03
CSNK1D	672.303
CSNK1G1	946.039
CSNK1G2	891.329
CSNK2A1	1069.82
CSNK2A2	950.25
CST4	839.526
CSTB	2006.05
CT45A1	1483.41
CT47A1	1789.99
CT62	1123.24
CTAG1A	961.715
CTAG2	1807.12
CTAGE1	693.592
CTAGE5	822.855
CTBP2	2146.61
CTCFL	864.382
CTNNA2	1065.53
CTNNB1	2322.3
CTNNBL1	1031.75
CTSD	812.461
CTSE	825.645
CTTN	1536.82
CUL4A	915.776
CUL5	756.066
CXCR4	742.763
CXCR6	479.934
CXorf48	1175.37
Cxorf61	585.702
CXXC1	913.579
CYCS	758.987
CYLD	658.632
CYP1B1	805.145
DAPK1	896.789
DAPK2	1250.75
DBNL	3890.54
DCAF12	824.614
DCBLD2	598.132
DCDC2	1063.28
DCLK1	1323.18
DCLK2	1670.63
DCT	873.215
DDB1	903.908
DDB2	763.82
DDIT3	1197.45
DDR1	784.987
DDR1_ext	977.868
DDR1_int	1750
DDX43	1320.13
DDX5	803.895
DDX53	3250.36
DDX55	1014.68
DEDD	736.026
DEK	805.553
DFFA	1421.53
DGKA	837.18
DGUOK	845.943
DKK1	807.158
DKKL1	632.408
DLX1	888.658
DLX3	1016.22
DLX4	991.118
DMAP1	834.711
DMPK	1076.72
DMRTB1	2289.54
DMRTC2	959.987
DNAJA1	962.816
DNAJA2	1078.29
DNAJB1	2523
DNM1L	1054.96
DNM2	775.776
DNMT3L	1472.71
DNTT	861.553
DOM3Z	1218.68
DPF2	1202.97
DPPA2	848.697
DR1	1457.25
DRD2	742.342
DSTYK	797.408
DTYMK	1262.2
DUSP10	1070.56
DUSP11	770.289
DUSP12	1365.52
DUSP13	941.684
DUSP14	984.289
DUSP18	913.829
DUSP4	1110.17
DUSP6	1640.04
DVL2	1021.58
DYNC1LI2	1100.49
DYRK2	875.895
DYRK3	903.136
DYRK4	919.789
E2F6	1231.62
E6	1473.89
E7	1103.04
EAPP	2251.78
EEF1A1	1112.89
EEF1A2	1211.09
EEF1D	2732
EEF1G	1301.83
EEF2K	612.816
EFHD2	927.816
EFS	2008.89
EGFR_ext	945.763
EGFR_int	1520.47
EGR2	863.68
EHF	1183.92
EHMT2	904.526
EIF4A2	941.232
EIF4A3	1168.66
EIF4E	1107.9
EIF4EBP1	1981.86
ELF1	1558.43
ELF2	953.539
ELF4	1112.25
ELF5	972.211
ELK1	2265.04
ELK3	1013.86
ELL3	934.539
ELMOD1	974.711
ELMOD3	919.039
ELOVL4	570.566
ENO1	1941.93
ENO2	2132.54
EPAS1	801.829
EPCAM	1285.99
EPHA10	962.829
EPHA2	731
EPHA3_ext	1097.09
EPHB3_int	866.325
EPHB4	917.645
EPS15	1809.71
ERBB2	690.105
ERBB3_ext	871.412
ERBB3_int	1193.3
ERCC2	738.513
ERCC3	816.039
ERCC5	666.605
ERG	1367.19
ESR2	771.066
ESRRG	1638.66
ETNK2	1331.22
ETS2	1679.48
ETV4	1619.13
ETV6	1066.47
ETV7	1252.87
EWSR1	917.667
EXOSC10	1006.41
EXOSC4	1189.53
EXOSC8	952.092
EXT1	736.671
EXT2	790.526
EZH2	965.855
EZR	1340.97
FADD	2065.37
FAF1	1523.01
FAIM	1208.34
FAM133A	951.342
FAM46D	870.421
FAM48A	831.974
FAM50B	1613.24
FANCC	719.342
FANCG	803.167
FAP	712.75
FAS	1086.93
FASTK	978.864
FASTKD1	862.605
FATE1	1204.13
FBXO9	754.561
FEN1	2260.17
FES	1150.16
FGF1	1183.3
FGF13	921.276
FGFR1	737.724
FGFR1_ext	1469.09
FGFR1_int	1748.29
FGFR10P	1460.05
FGFR2	844.053
FGFR2_ext	950.158
FGFR2_int	1421.88
FGFR4_ext	946.368
FGFR4_int	1217.13
FH	1039.48
FHOD2	1384.34
FIGF	835.697
FIP1L1	1643.24
FKBP1B	884.592
FKBP3	2867.22
FKBP5	1876.24
FLCN	1673.03
FLI1	1887.05
FLT1	754.066
FMR1NB	759.947
FN3K	844.158
FOLH1	747.658
FOS	1483.41
FOSL1	1303.38
FOSL2	1490.82
FOXA3	1109.33
FOXI1	1529.41
FOXN2	1289.03
FOXR2	1188.46
FOXS1	1038.91
FRK	696.706
FSCN1	1095.22
FTH1	1714.29
FTHL17	2823.53
FTSJ3	877.342
FUS	1104.51
FYN	971.272
FZD1	761.579
G6PD	1280.29
GADD45G	1586.47
GAGE1	1077.74
GAGE2C	1074.45
GALK1	2226.21
GAPDH	995.421
GAS2	1593.3
GAS7	971.342
GATA1	808.07
GATA3	973.868
GATAD2A	971.553
GCLC	1018.91
GDF15	740.789
GEM	1243.93
GFAP	1690.47
GGPS1	1573.29
GIPC1	1345.43
GK	939.342
GK2	859.987
GLRX3	2856.44
GLS2	816.408
GMEB1	1697.39
GMEB2	2315.66
GMPS	695.728
GNA15	963.092
GNAI2	976.25
GNAI3	1188.9
GNAO1	1634.96
GNAZ	901.684
GNB1	1003.67
GNB3	950.018
GNG11	1276.05
GNG2	1163.36
GNG3	1029.26
GNG4	1106.71
GNGT2	1577.68
GOT1	2060.3
GP2	756.526
GPA33	733.487
GPAT2	803.632
GPATCH2	864.395
GPC3	744.75
GPHN	776.053
GPX1	774.184
GRAP2	1490.45
GRB10	1453.09
GRB2	2652.26
GRB7	1677.16
GRK5	816.908
GRK6	794.158
GRM3	705.303
GSK3B	1128.25
GSTT1	1520.08
GTF2A2	1049.3
GTF2B	1022.2
GTF2E2	963
GTF2F1	999.741
GTF2F2	980.118
GTF2H1	919.355
GTF2H2D	1001.54
GTPBP1	983.842
GUK1	2070.16
H2AFY	1107.37
HAGH	1468.42
HAGHL	1477.68
HAND1	940.289
HBG1	1019.54
HCFC2	962.158
HCLS1	6207.53
HDAC1	1230.37
HDAC3	1483.17
HDAC4	1902.34
HES6	1838.17
HEXIM1	1092.37
HEYL	790.592
HIF1A	1121.04
HIF3A	886.697
HINFP	1648.12
HIPK1	872.513
HIPK4	1223.54
HIST1H1C	965.987
HIST1H4I	821.513
HK2	823.004
HLX	922.053
HMG20B	1458.78
HMGB2	1330.11
HNF1B	983.25
HNRNPA2B1	1151.14
HNRPUL1	1041.87
HOMER2	1549.58
HOOK1	4885.91
HOPX	1852.09
HORMAD1	827.013
HOXA1	1087.03
HOXA9	980.697
HOXB13	699.329
HOXB6	1048.61
HOXB7	970.513
HOXC10	981.197
HOXC8	852.531
HPCAL1	1042.92
HPRT1	1595.78
HRAS	1023.01
HRH1	603.092
HRH2	581.066
HRSP12	1336.59
HSBP1	1509.15
HSF1	1716.51
HSFY1	797.987
HSP90AA1	1637.13
HSP90AB1	1710.54
HSPA1A	1048.17
HSPA5	661.092
HSPB8	1917.55
HSPB9	1809.57
HSPD1	979.013
HSPE1	2162.46
HTATIP2	855.316
HTR1D	721.368
HTR2B	768.408
HUS1	1395.74
ID1	2105.27
ID2	1261.66
IDI1	1276.75
IDO1	1280.72
IFI16	997.776
IFI35	2722.84
IFIT1	601.829
IFIT5	1772.94
IFITM1	706.711
IGF2	802.816
IGF2BP1	825.539
IGF2BP3	959.75
IGHG1	10030.1
IGSF11	904.592
IKBKB	871.053
IKBKE	861.474
IKZF1	2110.87
IKZF3	889.961
IL13RA1	1082.57
IL13RA2	1135.17
IL18	1614.36
IL1A	3403.89
IL1B	1651.37
IL1F5	1165.93
IL1F7	1020.86
IL1RN	1314.04
IL21R	837.75
IL24	859.513
IL8RB	601.697
ILF2	3275.79
ILK	709.167
IMP3	842.25
IMPA1	978.434
IMPDH1	2120.93
INA	1090.65
ING4	1206.87
INHBA	990.645
INPP1	1724.46
INPP5B	866.066
IP6K1	838.816
IP6K2	1475.78
IPMK	900.25
IRAK1	843.368
IRAK4	785.325
IRF4	1211.64
IRF5	2083.83
ISG20	1776.24
IST1	737.645
ITGB6	685.224
ITGBL1	872.355
ITK	742.868
ITPK1	2917.45
ITPKB	1746.18
JAK3	823.053
JUNB	988.447
JUP	968.026
KAT2A	1185.24
KATNB1	861.886
KCMF1	2082.72
KCNIP3	1245.41
KIAA0101	1638.47
KIAA1984	1277.89
KIF9	933.5
KIT	803.132
KIT_ext	812.132
KIT_int	1058.99
KLF10	1019.95
KLF12	1066.54
KLF4	1102.49
KLF7	942.526
KLHL12	4463.58
KLK3	811.136
KRAS	1240.64
KRT14	721.697
KRT15	6219.93
KRT19	6261.36
KRT4	693.895
KRT8	1498.29
L3MBTL2	2108.63
LAD1	1201.54
LASP1	912.197
LASS2	588.206
LATS1	1330.75
LCK	772.461
LCP1	913.421
LDB1	1192.3
LDB2	1526.14
LDHA	1067.3
LDHB	1964.79
LDHC	911.553
LEF1	1783.74
LEMD1	1334.55
LEPREL4	1022.33
LGALS1	1420.67
LGALS7	1037.28
LGMN	722.579
LHFP	839.276
LIMK2	740.259
LIMS1	8557.28
LIN28	1153.22
LIPI	670.789
LMNA	1086.64
LMO2	1043.63
LNX1	914.632
LRDD	848.105
LRRFIP2	1755.66
LSM1	2880.41
LTA4H	787.566
LTV1	899.566
LUZP4	1323.08
LY6K	879.868
LY86	1074.68
LY96	750.671
LYL1	832.952
LYN	829.658
LYPD6B	805.382
LZTR1	746.474
MAEL	1293.91
MAFG	1001.58
MAGEA10	1167.03
MAGEA4	2171.83
MAGEB1	2028.58
MAGEB2	1658.3
MAGEB3	774.013
MAGEB4	3312.43
MAGEB5	828.803
MAGEB6	1201.57
MAGEC1	823.513
MAGEC2	1115.8
MAGEC3	829.829
MAK	975.737
MAL	754.355
MALL	1356.28
MAP1S	663.671
MAP2K1	1760.53
MAP2K3	1540.37
MAP2K5	811.421
MAP2K6	1571.93
MAP2K7	802.382
MAP3K13	946.737
MAP3K14	966.145
MAP3K2	843.342
MAP3K6	939.158
MAP3K7	866.969
MAP4	2776.88
MAP4K3	651.658
MAP4K5	713.908
MAPK1	3636.57
MAPK10	926.079
MAPK11	1839.45
MAPK12	1766.84
MAPK13	1596.54
MAPK14	1100.25
MAPK3	4231.28
MAPK6	1242.2
MAPK7	1043.4
MAPK8_tv1	1442.79
MAPK8_tv2	1333.87
MAPK9	2328.08
MAPKAPK3	1938.65
MAPKAPK5	1912.99
MAPKSP1	1428.22
MARK2	672.724
MARK3	679.526
MARK4	811.882
MAST1	1208.49
MASTL	1101.33
MATK	1137.51
MATN3	2103.33
MAX	1772.84
MAZ	1168.54
MCM5	906.842
MDM2	776.465
ME2	756.079
MECP2	972.276
MED16	882.684
MED17	879.557
MED21	1013.74
MED22	1273.36
MED24	901.697
MED30	1108.62
MED4	1642.66
MEF2A	1348.11
MEF2C	1396.72
MEIS2	1271.66
MEIS3	1190.82
MEOX2	991.868
METTL3	1379.36
MGC42105	988.842
MIF	2348.46
MITF	809.711
MKNK1	1454.73
MKNK2	1032.82
MLANA	1105.08
MLF1	907.526
MLH1	1111.34
MLKL	341.829
MLLT11	959.776
MLLT3	775.759
MLLT6	1544.04
MLPH	1322.29
MLX	4362.18
MMP11	695.474
MMP14	717.539
MMP2	955.439
MMP24	657.829
MNAT1	1053.12
MNDA	860.724
MOBKL2A	1562.72
MORC1	848.158
MPP1	1799.14
MPP3	839.855
MPP5	1593.63
MPZL2	1284.11
MRPL45	2039.67
MRPL55	708.684
MRPS26	839.601
MRPS30	752.855
MRT4	1254.16
MSC	927.5
MSH2	925.592
MSLN	705.158
MSN	1412.08
MST4	1233.76
MTCP1	1334.32
MTERF	959.518
MTMR2	1586.22
MTO1	775.377
MUSK	722.671
MUTYH	941.123
MX1	11372.4
MX2	879.5
MYBL2	946.803
MYC	875.855
MYCBP	3929.47
MYCBPAP	762.645
MYCL1	1362.53
MYCN	715.053
MYD88	864.259
MYF6	1207.51
MYNN	902.789
MYOG	1264.36
MYOZ2	912.618
MYST2	1053.21
NAB1	809.789
NAE1	859.215
NAGK	967.461
NAP1L1	887.031
NAP1L3	7404.71
NAP1L4	1206.92
NCK1	1877.53
NCOA4	940.64
NCOA5	1354.75
NDE1	2718.64
NDRG1	1774.01
NDRG2	1567.84
NDUFAB1	834.623
NDUFV3	1403.68
NEDD9	2119.21
NEK11	1343.49
NEK3	1177.76
NEK7	1264.79
NEUROD1	1330
NEUROD4	858.022
NF2	863.145
NFATC4	936.851
NFE2	1745.2
NFE2L2	1209.97
NFIA	1827.36
NFIB	1088.85
NFIL3	876.711
NFKBIA	1101
NFX1	964.737
NFYA	1152.17
NFYB	1454.22
NHLH1	1374.92
NICN1	1367.08
NKX2-5	873.921
NLK	1493.92
NLRP2	890.974
NLRP4	900.132
NME4	1111.43
NME5	1509.71
NME6	953.627
NME7	1653.55
NMRAL1	1651.11
NOL4	3219.74
NPM1	906.224
NPY5R	814.917
NR0B2	873.724
NR1D2	1593.92
NR1H2	1347.81
NR1I2	981.974
NR2C1	1092.2
NR2C2	961.868
NR2E1	907.158
NR2E3	1723.96
NR3C1	1122.71
NR4A1	1272.16
NR4A2	1016.46
NR6A1	1030.08
NRAS	1116.08
NRBF2	3341.64
NRBP2	959.171
NRF1	1213.49
NRIP1	933.368
NRIP3	1412.96
NSBP1	1621.86
NSF	1119.76
NTRK3_ext	1249.46
NUAK2	1004.26
NUBP2	1667.16
NUCB1	831.224
NUDT2	1348.38
NUF2	786.605
NUP50	764.408
NXF2	836.395
NXF2B	825.329
OAS2	1426.29
ODC1	1633.51
ODF1	973.566
ODF2	817.961
ODF3	918.921
ODF4	1253.84
OGG1	1798.39
OIP5	1449.51
OLIG3	795.789
OSBPL9	954.825
OTOA	873.895
OVOL1	718.724
OXSR1	1632.36
P4HB	690.211
PABPC1	921.741
PACSIN3	2955.64
PAGE1	1132.29
PAGE2B	2043.63
PAGE5	3561.91
PAK2	1374.87
PAK4	2039.51
PAK6	875.798
PAK7	762.583
PANK3	966.829
PAPSS2	1790.12
PASD1	807.132
PATZ1	792.921
PAX3	1053.71
PAX5	832.355
PAX8	824.303
PBX1	803.211
PBX3	957.632
PC	953.776
PCBD	1422.35
PCBP2	1210.59
PCGF2	2018.84
PCK2	1026.91
PCTK1	3353.99
PCTK2	1052.62
PCTK3	889.645
PDCD2L	1368.33
PDCD5	1054.62
PDCD6	645.395
PDCL3	8464.07
PDE4A	1135.17
PDGFB	600.829
PDGFRA	741.803
PDGFRA_ext	931.974
PDGFRB	899.224
PDGFRB_ext	931.553
PDGFRL	768.276
PDIK1L	980.737
PDK1	943.316
PDK2	1289.9
PDK3	941.803
PDK4	1957.69
PDPK1	3007.93
PDXK	858.842
PEBP1	814.132
PECI	2335.49
PELO	2107.74
PFKFB3	3727.26
PFKFB4	4196.33
PFKP	1039.36
PFN2	938.868
PHB2	808.908
PHF1	782.114
PHF11	946.662
PHF17	1049.95
PHF5A	1709.82
PHF7	1123.73
PHIP	805.684
PHKG1	1024.63
PHKG2	1156.39
PHLDA1	4066.17
PHLDA2	1193.41
PHTF1	907.026
PIAS2	1273.59
PIK3C3	1028.22
PIK3R1	2130.04
PIM1	782.36
PIM2	868.329
PIN1	1237
PIP	905.075
PIP4K2B	1150.18
PIP4K2C	1402.12
PIP5K1B	389.368
PIR	1366
PITRM1	1057.28
PITX2	799.57
PIWIL2	791.526
PKDCC	1181.5
PKLR	1364.03
PKM2	1222.38
PKMYT1	1397.64
PKNOX1	2830.42
PLAC1	800.974
PLAGL2	890.132
PLD2	928.303
PLEKHA5	1218.14
PLK1	1211.18
PLK2	646.456
PLK4	1032.59
PLUNC	860.539
PMEL	809.544
PMF1	1343.92
PMVK	1510.7
PNPT1	885.184
POLR2I	1456.58
POTEE	793.868
POTEH	693.25
POU2AF1	1545
POU2F2	1470
POU5F1	923.145
PPARD	1100.49
PPARG	685.329
PPIC	724.013
PPID	1382.95
PPM1A	818.632
PPP1CB	1052.61
PPP1R14A	1352.47
PPP1R2P9	1636.21
PPP2CB	897.684
PPP2R1A	1655.28
PPP2R1B	1347.45
PPP2R2B	874.461
PPP2R2C	821.382
PPP2R4	1550.41
PPP2R5A	998.759
PPP2R5C	1161.45
PPP3CA	1100.68
PPP3CC	859.092
PPP3R1	897.974
PPP4C	938.368
PPP4R1	1203.34
PQBP1	2015.66
PRAME	756.329
PRC1	2869.83
PRCC	1741.17
PRDM4	936.987
PRDX1	1182.25
PRDX6	1740.46
PRELID1	819.645
PRKAA1	834.118
PRKAA2	1205.05
PRKACA	880.237
PRKACB	704.289
PRKACG	693.868
PRKAG3	861.868
PRKAR1A	2944.17
PRKCB	716.171
PRKCH	744.921
PRKCI	1278.43
PRKCZ	2841.73
PRKD2	1950.59
PRKD3	733.711
PRKRA	1276.39
PRKX	1371.41
PRL	725.785
PRM1	935.066
PRM2	1036.68
PRPF4	1134.46
PRPS2	867
PRSS50	705.684
PRSS54	722.316
PSCA	1008.55
PSG1	638.211
PSG11	1479.09
PSIP1	4773.49
PSMA6	1246.05
PSMB10	1127.92
PSMB3	1374.71
PSMB8	1139.83
PSMB9	1298.59
PSMD4	6322.64
PSMD9	1608.18
PSME1	936.145
PSME2	1019.05
PSME3	1371.68
PTEN	1002.64
PTGDR	613.618
PTGER3	590.934
PTK2_iso1	1156
PTK2_iso2	1913.17
PTK6	1284.28
PTK7_ext	825.526
PTK7_int	2364.5
PTP4A1	1051.12
PTP4A2	1236.33
PTP4A3	996.237
PTPN1	1207.76
PTPN11	887.342
PTPN2	1437.25
PTPN20A	4063.28
PTPN22	727.816
PTPN4	1292.74
PTPN6	1618.33
PTRH1	1208.34
PTTG1IP	772.303
PXK	1171.14
PXN	2718.78
PYCR1	3304.42
PYGB	1121.15
PYGO2	1863.8
RAB38	1717.13
RABEP1	2020.99
RAC1	1224.91
RAC2	1281.38
RAD21	652.342
RAD23A	1581.03
RAD23B	2940.86
RAD51	1009.8
RAD51L1	930.855
RAD51L3	2196.18
RAF1	839.829
RAG1	891.789
RAGE	711.263
RALBP1	1358.99
RAN	1542.2
RAP1GDS1	1102.96
RAPGEF4	1084.12
RARA	1099.21
RARB	1407.64
RB1	1069.88
RBKS	1620.37
RBM28	709.513
RBM46	2017.99
RBM6	879.211
RBM7	864.974
RBMS1	1584.6
RBPJ	54643.8
RCAN1	1235.12
RCC2	838.632
RDBP	1531
REG3A	854.816
RERG	845.447
RET	688.658
RET_ext	848.158
RET_int	1013.95
REXO4	985.013
RFK	1358.21
RFX3	1469.7
RG9MTD1	878.947
RGS5	838.513
RHOA	1342.07
RHOB	1116.08
RHOH	1237.03
RHOT2	814.211
RHOXF2	1728.84
RING1	982.316
RIOK2	1085.3
RIOK3	980.763
RIPK1	1100.83
RIPK2	937.895
RIPK3	1170.47
RNASEL	959.342
RNF38	691.645
RNF40	845.873
RNF6	734.395
RNF7	1370.31
RNGTT	821.789
ROPN1	1915.39
RORC	983.145
RPA2	2288.58
RPL10	718.947
RPL10A	800.553
RPL11	758.921
RPL13A	840.75
RPL15	910.842
RPL17	890.987
RPL18	742.803
RPL18A	862.066
RPL22	903.145
RPL27A	805.434
RPL28	948.671
RPL30	1151.74
RPL31	791.829
RPL32	891.539
RPL34	916.645
RPL37A	921.303
RPL5	873.855
RPL7A	824.566
RPLP1	1648.12
RPS15A	943.474
RPS2	913.329
RPS27A	1020.84
RPS6KA1	1388.89
RPS6KA2	1107.91
RPS6KA3	1420.03
RPS6KA4	866.053
RPS6KA5	837.684
RPS6KA6	812.947
RPS6KB1	2064.53
RPS6KB2	2584.89
RPS6KL1	1089.18
RPS7	940.171
RQCD1	1082.74
RRAGC	1282.2
RRAS	1115.81
RRAS2	1015.34
RUFY1	3551.51
RUNX1T1	1410.32
RUVBL1	1527.82
RXRB	1392.87
S100A6	1047.23
S100A7	1182.49
S100A8	912.697
S100A9	947.908
S100P	984
SAGE1	895.162
SART3	804.237
SAV1	798.632
SBDS	1213.2
SCAND1	1311.79
SCEL	1630.55
SCFD1	945.43
SCGB1D2	721.579
SCMH1	888.658
SCP2	960.412
SCYL3	2255.59
SDCCAG10	1061.93
SDCCAG3	953.118
SDCCAG8	3942.39
SDHB	767.596
SDHC	908.829
SEC14L2	1249.67
SECISBP2	999.724
SEMG1	903
SEPT4a	1466.66
SEPT5a	1379.61
SEPT6a	673.263
SEPT9a	2900.43
SERPINB5	1026.72
SERPINE2	889.171
SERPINF2	937.224
SET	868.868
SFN	1338.74
SFRS5	873.066
SGK1	686.127
SGK196	761.276
SGK2	1321.57
SGK3	569.158
SGOL1	729.013
SGSM3	2251.66
SH2B1	1351.57
SH2D1A	1621.28
SH3BGRL3	1658.95
SH3GL1	2846.59
SH3GLB1	709.724
SHPK	2182.26
SIAH1	627.031
SIK2	986.167
SIVA1	1580.09
SIX1	1214.96
SKAP1	1548.5
SLA	947.215
SLA2	1150.24
SLC25A6	802.684
SLCO6A1	807.816
SMAD2	1685.37
SMAD4	2635.17
SMAD5	1364.14
SMAD9	1136.08
SMARCD1	731.987
SMARCE1	1228.24
SMN2	1231.37
SNCA	734.882
SNX6	891.588
SOCS2	746.816
SOCS3	1148
SOCS5	756.307
SOCS6	859.101
SOD1	2707.43
SOD2	1495.53
SORD	2145.09
SOX10	1916.2
SOX15	1781.68
SOX2	1680.58
SP1	997.263
SP110	905.096
SP2	902.895
SPA17	1197.08
SPACA3	787.776
SPAG4	834.566
SPAG9	810.013
SPANXN1	1725.79
SPANXN2	1314.64
SPANXN4	4544.49
SPARC	1226.66
SPARCL1	695.724
SPATA19	896.5
SPATA25	1560.54
SPDEF	1409.67
SPEG	2048
SPG20	1395.76
SPIB	1065.11
SPIC	866.013
SPINLW1	650.592
SPO11	745.443
SQSTM1	1393.57
SRM	2189.2
SRP19	985.228
SRPK1	1240.8
SRPK2	914.75
SRPX2	701.434
SS18L1	870.289
SSB	7715.93
SSBP4	2809.53
SSNA1	2123.53
SSX1	735.987
SSX2	1338.11
SSX2b	1350.8
SSX3	1023.04
SSX4	1033.17
SSX4B	1350.53
SSX5	717.158
SSX7	1736.24
STAM	1490.96
STAM2	1358.33
STAP1	4881.97
STARD7	1060.51
STAT1	1087.59
STAT3	1141.35
STAT4	1277.74
STAT5A	656.237
STAU1	977.632
STIP1	2547.92
STK10	1314.74
STK11	953.276
STK16	1880.53
STK17B	1344.97
STK24	1580.36
STK25	3272.71
STK3	896.724
STK32A	1167.72
STK32B	1089.66
STK32C	1110.25
STK33	1665.14
STK38	1308.61
STK38L	1308.2
STK4	749.789
STMN1	2496.41
STRADA	886.092
STRADB	969.842
STUB1	2431.37
STYX	1772.21
STYXL1	956.504
SUB1	1622.2
SUCLA2	939.763
SUFU	1574.93
SUMO2	1089.3
SUPT4H1	1252.71
SYCE1	1435.26
SYCP1	912.355
SYK	1123.34
TACC1	7498.38
TACSTD2	1106.59
TADA2L	1047.28
TADA3L	2697.12
TAF5L	891.211
TAF6L	831.566
TAF7L	1221.56
TAF9	1459.39
TAGLN	1255.71
TAOK3	986.452
TARDBP	1273.46
TBC1D2	1862
TBC1D5	910.658
TBCB	1869.61
TBK1	1160.89
TBL1X	1346.36
TBPL1	1065.07
TBX5	888.079
TBX6	1003.25
TCEA2	1862.67
TCEAL1	1634.2
TCEB3	773.579
TCF12	805
TCF21	809.921
TCF4	2208.39
TCL1A	1309.75
TDRD1	1328.79
TDRD3	763.197
TDRKH	1106.55
TEAD2	1100.11
TEAD3	788.5
TEK	684.272
TERT	631.211
TEX101	1149.93
TEX14	802.961
TFAP4	946.425
TFCP2	3716.96
TFCP2L1	914.145
TFDP1	989.816
TFDP2	922.632
TFDP3	814.053
TFE3	823.842
TFEB	677.939
TFEC	842.662
TFG	1707.67
TFPT	1223.57
TFRC	801.118
TGFBR2	854.237
TGIF1	1097.16
TGIF2	1660.82
THEG	1042.86
THRA	1373.53
THRB	1119.22
THUMPD1	1564.37
TIE1_ext	851.789
TIE1_int	870.816
TIMP3	825.789
TIRAP	1240.26
TK1	2478.75
TKT	1049.7
TLK1	1043.56
TLK2	1060.88
TLX2	841.184
TMEFF1	846.513
TMEFF2	786.982
TMEM108	848.697
TNFAIP6	837.461
TNFAIP8	1379.12
TNFRSF11B	723.118
TNIP1	812.118
TNK2	833.342
TOLLIP	2014.43
TOM1	6289.91
TP53	2295.34
TP53RK	865.654
TP63	1201.05
TP73	841.013
TPBG	829.605
TPI1	2335.14
TPM1	3076
TPM3	1145.95
TPM4	1589.18
TPTE	686.592
TRAF1	1855.79
TRAF2	3478.21
TRAF3IP1	2119.03
TRAF4	1161.89
TRAF5	744.724
TRAF6	870.855
TRAIP	780.776
TRIB2	2823.28
TRIB3	963.158
TRIM32	954.268
TRIM37	825.645
TRIP11	884.684
TROVE2	1073.67
TSC22D1	1212.29
TSC22D4	929.053
TSG101	905.25
TSGA10	1460.22
TSPY1	2695.24
TSPY2	4415.39
TSPY3	3914.16
TSSK1B	853.355
TSSK2	1295.7
TSSK3	1156.72
TSSK6	828.061
TTBK2	893.974
TTF2	1301.21
TTK	1058.11
TTRAP	1263.64
TUBA4A	866.118
TUBB	761.066
TUBGCP3	739.947
TULP2	797.75
TWF1	3586.84
TWF2	2458.24
TWIST2	1154.11
TXN2	6278.36
TXNDC3	870.268
TXNRD1	693.316
TYMS	1249.86
TYR	620.224
TYRO3	702.662
TYRO3_int	1574.25
TYRP1	725.145
UBA1	1425.96
UBA3	991.671
UBE2I	2430.87
UBE2Q1	1674.45
UBE2V1	1790.33
UBP1	1107.26
UCHL3	910.145
UCKL1	1589.2
UHMK1	916.658
ULK2	860.039
ULK4	791.526
UQCRC1	969.311
USF1	1165.63
USF2	1121.43
USH1C	2564.38
USP10	1651.28
UTP14A	875.947
UXT	845.421
VAV1	750.118
VAX2	875.829
VCL	1516.81
VDR	4219.63
VEGFB	2597.38
VGLL1	983.763
VHL	790.5
VIM	1401.89
VPS24	1502.58
VPS45	878.711
VPS4A	1181.38
VPS54	825.434
VPS72	1259.74
VRK3	843.066
WAS	964.092
WDR45L	941.75
WDR46	769.184
WISP3	784.579
WT1	809.329
WWOX	772.25
WWTR1	2070.13
XAGE1D	1503.37
XAGE2	5966.47
XAGE4	3587.46
XBP1	982.539
XIAP	1674.79
XYLB	847.039
YARS	2473.16
YEATS4	1169.11
YTHDF2	1111.46
YWHAE	2171.75
YWHAG	1253.96
ZAK	1246.74
ZAP70	996.776
ZBTB16	1282.95
ZBTB25	1072.89
ZBTB32	1305.75
ZBTB7B	1018.47
ZC4H2	5208.76
ZFP36L1	1118.43
ZHX2	1480
ZKSCAN1	843.592
ZKSCAN3	1439.04
ZKSCAN4	821.408
ZKSCAN5	964.25
ZMAT2	2173.36
ZMAT3	1039.58
ZMYM2	820.026
ZMYND11	885.711
ZMYND8	1131.8
ZNF136	874.461
ZNF165	924.592
ZNF169	838.434
ZNF174	1462.43
ZNF187	1191.54
ZNF19	748.026
ZNF193	1038.08
ZNF202	913.592
ZNF207	1739.39
ZNF256	856.895
ZNF274	927.197
ZNF276	2487.14
ZNF277	1184.24
ZNF282	821
ZNF3	969.921
ZNF323	1178.99
ZNF331	805.105
ZNF346	2252.96
ZNF35	921.066
ZNF354A	792.303
ZNF37A	795.776
ZNF384	944.132
ZNF394	900.395
ZNF398	824.763
ZNF41	889.671
ZNF444	974.947
ZNF449	876.842
ZNF45	816.184
ZNF496	1009.68
ZNF593	3194.96
ZNF645	855.539
ZNF70	804.018
ZNHIT3	1222.64
ZNRD1	6223.04
ZSCAN12	778.254
ZSCAN16	866.763
ZSCAN18	4775.21
ZSCAN21	838.816
